# Supplementary material for: Genotypic and Phenotypic Diversity among Human Isolates of Akkermansia muciniphila
Source: mBio. 2021 May 18;12(3):e00478-21. doi: 10.1128/mBio.00478-21 (PMC8262928; doi:10.1128/mBio.00478-21)
Supplement: TABLE S1 [file mbio.00478-21-st001.xlsx]

## Sheet: Sheet 1
IND	PID	Race	Age	Sex	Group	Timepoint	% Akkermansia in FM	zBMI		Timepoint	% Akkermansia in FM (6m)	zBMI 6m	Number of Akkermansia isolated
9	PID0009	BL	15	F	Topiramate	Baseline	12.52	2.12237		6 months	89.48	2.10053	5
19	PID0019	WH	15	M	Surgery	Baseline	0	3.17512		6 months	0.21	2.88642	2
20	PID0020	BL	15	F	Metformin	Baseline	ND	2.45223		6 months		2.45	1
33	PID0033	BL	17	F	Lifestyle	Baseline	11.64	2.3374		6 months	0	2.27838	1
49	PID0049	WH	11	F	LowCHO	Baseline	0.7	2.04184		6 months	0.4	1.74222	3
50	PID0050	WH	12	M	LowCHO	Baseline	15.92	2.67305		6 months	ND	2.64643	2
54	PID0054	WH	11	M	Lifestyle	Baseline	ND	2.04436		6 months	ND	2.15516	1
58	PID0058	BL	16	M	Lifestyle	Baseline	ND	2.89621		6 months	ND	3.06362	2
88	PID0088	WH	13	M	Healthy	Baseline	6.93	0.347698					1
137	PID0137	BL	15	M	Metformin	Baseline	1.78	2.94862		6 months	0	3.00105	3
141	PID0141	BL	12	F	Lifestyle	Baseline	2.47	2.25035		6 months	0.03	2.32	2
147	PID0147	BL	13	F	Lifestyle/Topamax	Baseline	0	2.98368		6 months	0.03	2.98085	3
157	PID0157	BL	13	M	Lifestyle	Baseline	0.3	1.92432		6 months	0.48	2.07	3
161	PID0161	BL	15	F	Lifestyle	Baseline	0.83	2.65678		6 months	0.87	2.64	5
168	PID0168	BL	13	F	Lifestyle	Baseline	ND	1.76263		6 months	ND	1.92	1
170	PID0170	WH	16	F	LowCHO	Baseline	ND	2.08372		6 months	0	2.19859	1
171	PID0171	BL	13	M	LowCHO	Baseline	ND	2.90912		6 months	ND	2.97	1
175	PID0175	BL	17	F	Lifestyle	Baseline	2.24	1.99804		6 months	1.5	2.07811	3
181	PID0181	BL	12	M	Lifestyle	Baseline	0.06	1.91672		6 months	0.19	1.88017	1
182	PID0182	BL	11	F	Lifestyle	Baseline	42.28	2		6 months	0.1	2.47	3
186	PID0186	BL	10	M	Lifestyle	Baseline	1.8	2.45145		6 months	0.13	2.54	3
187	PID0187	WH	10	F	Lifestyle	Baseline	ND	2.12681		6 months	ND	2.04	2
190	PID0190	WH	11	M	Lifestyle	Baseline	0.35	2.49733		6 months	ND	2.79	2
199	PID0199	HI	10	M	Lifestyle	Baseline	0.01	2.47296		6 months	ND	NA	1
200	PID0200	BL	16	M	Lifestyle	Baseline	0.22	2.23985		6 months	ND	2.32	1
203	PID0203	WH	16	M	Lifestyle	Baseline	1.43	1.95725		6 months	ND	1.59	2
208	PID0208	BL	12	F	Lifestyle	Baseline	ND	2.35073		6 months	ND	2.47189	1
209	PID0209	BL	12	M	Lifestyle	Baseline	5.98	2.38959		6 months	ND	2.46296	1
212	PID0212	BL WH	18	M	Topiramate	Baseline	ND	2.19		6 months	ND	1.79	1
218	PID0218	WH	13	M	Lifestyle	Baseline	0.11	2.46		6 months	ND	2.3	1
219	PID0219	BL	11	M	Lifestyle	Baseline	2.53	2.08666		6 months	ND	2.29	1
230	PID0230	BL	12	F	Phentermine	Baseline	ND	2.74867		6 months	ND	NA	1
234	PID0234	BL WH	10	M	Lifestyle	Baseline	25.45	1.62573		6 months	ND	1.45	1
254	PID0254	BL WH	14	F	Lifestyle	Baseline	ND	2.31882		6 months	ND	2.29	1
258	PID0258	WH	15	F	Phentermine	Baseline	ND	2.56996		6 months	ND	NA	1
263	PID0263	BL	13	F	Metformin	Baseline	ND	1.71		6 months	ND	1.7	1
264	PID0264	WH	15	M	Lifestyle	Baseline	ND	2.28368		6 months	ND	2.21	1
265	PID0265	BL	11	F	Healthy	Baseline		-0.870846					1
267	PID0267	OT	16	F	Healthy	Baseline		0.409155					1
268	PID0268	BL	17	F	Healthy	Baseline		-0.22					1
274	PID0274	BL	15	F	Lifestyle	Baseline		2.54826		6 months		2.43833	1
275	PID0275	BL	13	M	Healthy	Baseline		-0.98819					1
ADLT	PIDB40	WH	39	M	Healthy	Adult Baseline	5.32						1
