# Supplementary material for: Genotypic and Phenotypic Diversity among Human Isolates of Akkermansia muciniphila
Source: mBio. 2021 May 18;12(3):e00478-21. doi: 10.1128/mBio.00478-21 (PMC8262928; doi:10.1128/mBio.00478-21)
Supplement: TABLE S2 [file mbio.00478-21-st002.xlsx]

## Sheet: phyla2_relative-table
#OTU ID	PID0010	PID0016	PID0090	PID0096	PID0190	PID0196	PID0240	PID0246	PID0330	PID0336	PID0490	PID0496	PID0500	PID0530	PID0536	PID0710	PID0880	PID0980	PID1010	PID1060	PID1370	PID1376	PID1410	PID1416	PID1430	PID1470	PID1476	PID1570	PID1576	PID1610	PID1616	PID1706	PID1720	PID1726	PID1750	PID1756	PID1810	PID1816	PID1820	PID1826	PID1860	PID1866	PID1900	PID1990	PID2000	PID2030	PID2090	PID2180	PID2190
D_0__Archaea;D_1__Euryarchaeota	2.84076e-05	0	0	0	0	0	0	0	0	0	0	0.00322052	0	0	0	0	0	0	0	0.00279357	0.000571806	0	2.50059e-05	0	5.124e-05	0	0	0.00018281	0.00896119	0.025072	0.058473	0	0	0	0	0	0.000102832	4.88486e-05	8.95255e-05	0	0.00844425	0.142505	0	2.68532e-05	3.47387e-05	3.84672e-05	0.000160189	0	0.0437592
D_0__Archaea;D_1__Nanoarchaeaeota	0	5.22133e-05	0	0	0	0	0	0	0	0	0	0	0	0	0	0	0	0	0	0	0	0	0	0	0	0	0	0	0	0	0	0	0	0	0	0	0	0	0	0	0	0	6.75797e-05	0	0	0	0	0	0
D_0__Bacteria;D_1__Acidobacteria	0	0	0	0	0	0	0	0	0	5.43616e-05	0	0	0	0	0	0	0	0	0	0	0	0	0	0	0	0	0	0	0	0	0	0	0	0	0	0	1.37109e-05	0	0	0	0	0	0	0	0	0	0	0	0
D_0__Bacteria;D_1__Actinobacteria	0.023942	0.0831863	0.136172	0.0417052	0.0248363	0.0172852	0.0321044	0.0213706	0.0262589	0.0394394	0.0146073	0.0132745	0.00228843	0.000270968	0.000723831	0.0108379	0.0146804	0.0250037	0.0190884	0.00662981	0.0151968	0.00010705	0.0467861	0.127978	0.00432466	0.0553696	0.00959677	0.00568118	0.00296099	0.00899399	0.0736085	0.00941032	0.00196389	0.00410618	0.00102469	0.02246	0.0655245	0.00274529	0.0251241	0.0496421	0.0278632	0.0175545	0.00973148	0.219491	0.00386758	0.0211416	0.0197538	0.162309	0.0423124
D_0__Bacteria;D_1__Bacteroidetes	0.0425717	0.313875	0.369759	0.35863	0.433251	0.224259	0.0153401	0.153925	0.183338	0.359475	0.166237	0.343405	0.421597	0.8074	0.779809	0.0696888	0.504736	0.241001	0.290191	0.668923	0.304662	0.0843791	0.265188	0.409205	0.738666	0.37826	0.13063	0.572238	0.613987	0.185085	0.289317	0.0783	0.483748	0.481069	0.418628	0.174944	0.0390007	0.410192	0.171254	0.137276	0.00834638	0.104141	0.0956817	0.131561	0.535671	0.077142	0.311542	0.185509	0.219123
D_0__Bacteria;D_1__Chlamydiae	0	0	0	0	0	0	0	0	0	0	0	0	0	0	0	0	0	0	0	0	0	0	0	0	0	0	0	0	0	0	0	0	0	0	0	0	0	0	0	0	0	0	4.50532e-05	0	0	0	0	0	0
D_0__Bacteria;D_1__Chloroflexi	0	0	0	0	0	0	0	0	0	3.62411e-05	0	0	0	0	0	0	0	0	0	0	0	0	0	0	0	0	0	0	0	0	0	0	0	0	0	0	0	0	0	0	0	0	0	0	0	0	0	0	0
D_0__Bacteria;D_1__Cyanobacteria	3.40892e-05	0	4.2263e-05	5.83834e-05	0	0.000925995	0.000607798	0	0	0.00140434	0.0067132	0.00451956	0.000184127	1.06262e-05	0.0013363	0.00139844	0	0	0	0	0	0.000142733	5.00119e-05	0.000190427	0	0	0	0	0	0.000281796	0.00321601	0.0107741	0	0	0	0.000179393	0.000747246	0	2.4416e-05	2.82539e-05	0.000685046	0	0.0339476	0.000167833	0	9.23212e-05	6.74479e-05	0.000209482	0
D_0__Bacteria;D_1__Deinococcus-Thermus	0	0	0	0	0	0	0	0	0	0	0	0	0	0	0	0	0	0	0	0	0	0	0	0	0	0	0	0	0	0	0	0	0	0	0	0	0	0	0	0	0	0	0	0	0	0	0	0	0
D_0__Bacteria;D_1__Dependentiae	0	0	0	0	0	0	0.000471724	0	0	0	0	0	0	0	0	0	0	0	0	0	0	0	0	0	0	0	0	0	0	0	0	0	0	0	0	0	0	0	0	0	0	0	0	0	0	0	0	0	0
D_0__Bacteria;D_1__Elusimicrobia	0	0	0	0	0	0	0	0	0	0	0	2.70632e-05	0	0	0	0	0	0	0	0	0	0	0	0	0	0	0	0	0	0	0	0	0	0	0	0	0	0	0	0	0	0	0	0	0	0	0	0	0
D_0__Bacteria;D_1__Epsilonbacteraeota	0.000164764	0	0	0	2.69765e-05	5.61209e-05	0	0.00011137	0	0	0	0	0	0	0	0	0	0	0	0	0	0	0	0	0	0	0	0	4.46942e-05	0	0	0	3.60347e-05	0	0	0	0	0	0	0	0	4.56357e-05	5.63165e-05	0	0.000138955	3.07737e-05	0	0	0
D_0__Bacteria;D_1__Fibrobacteres	0	0	0	0	0	0	0	0	0	0	0	0	0	0	0	0	0	0	0	0	0	0	0	0	0	0	0	0	0	0	0	0	0	0	0	0	0	0	0	0	0	0	4.50532e-05	0	0	0	0	0	0
D_0__Bacteria;D_1__Firmicutes	0.790261	0.406	0.351727	0.354105	0.520124	0.549573	0.745841	0.613251	0.678705	0.574158	0.621748	0.370902	0.388393	0.183812	0.193249	0.868314	0.412977	0.56726	0.684352	0.318624	0.655718	0.888585	0.672422	0.455658	0.16734	0.540638	0.831646	0.339858	0.260724	0.335134	0.395986	0.886437	0.414877	0.35039	0.506503	0.460726	0.805037	0.572633	0.71548	0.804323	0.796527	0.717378	0.50232	0.615502	0.450272	0.753118	0.458621	0.582477	0.445181
D_0__Bacteria;D_1__Fusobacteria	0.00502247	4.17707e-05	0	0	0	1.8707e-05	0	0.00019799	0	0	0	2.70632e-05	0	0	0	0	0.000806463	0	0	0	0	0	0	0.000179226	0	0	3.15683e-05	0	0	0	5.6224e-05	0	0.0449443	0.118183	0	0	0	0	0	0	0	0	0.000191476	0	9.26366e-05	0	0	0	0
D_0__Bacteria;D_1__Lentisphaerae	0	0	0	0	0	0	0	0	0	0	0	0.000108253	0	0	0	0	0	0	0	0	0	0	0	0	0	0	0	0	0	0	4.49792e-05	0	0	0	0	0	0	0	0	0	0	0	0	0	0	3.84672e-05	0	0	0
D_0__Bacteria;D_1__Omnitrophicaeota	0	0	0	0	0	0	0	0	0	0	0	0	0	0	0	0	0	0	0	0	0	0	0	0	0	0	0	0	0	0	0	0	0	0	0	0	0	0	0	0	0	0	0	0	0	0	0	0	0
D_0__Bacteria;D_1__Patescibacteria	1.13631e-05	6.2656e-05	0	0	0	0	0.000553368	0	0	0	0	0	0	0	0	0	0	0	1.16749e-05	0	0	0	0	0	0	0	0	0	0	0	0	0	0	0	0	0	0	0	0	0	0	0	0.000202739	2.01399e-05	0	0	0	0	1.39117e-05
D_0__Bacteria;D_1__Planctomycetes	0	0	0	0	0	0	0	0	0	0	2.42646e-05	0	0	0	0	0	0	0	0	0	0	0	0	0	0	0	0	0	0	0	0	0	0	0	0	0	0	0	0	0	0	0	4.50532e-05	0	0	0	0	0	0
D_0__Bacteria;D_1__Proteobacteria	0.137135	0.173672	0.0196664	0.0131557	0.0216801	0.118789	0.201344	0.210216	0.00184991	0.0237379	0.189789	0.263406	0.00797882	0.00817155	0.0245685	0.0335625	0.0661573	0.166735	0.00633946	0.00279357	0.0219485	0.0244311	0.0151661	0.00586964	0.0895368	0.0257322	0.027475	0.0683288	0.0588623	0.41287	0.152783	0.0150105	0.0542683	0.046231	0.00950319	0.0230251	0.0868313	0.0129742	0.00609587	0.00669618	0.154625	0.0061304	0.349781	0.0272426	0.00968052	0.0969988	0.00833825	0.0674531	0.0127431
D_0__Bacteria;D_1__Spirochaetes	0	0	0	0	0	0	0.000181432	0	0	0	0	0	0	0	0	0	0	0	0	0	0	0	0	0	0	0	0	0	0	0	0	0	0	0	0	0	0	0	0	0	0	0	0	0	0	0	0	0	0
D_0__Bacteria;D_1__Synergistetes	7.95414e-05	0	0	0	0	0	0	0	0	0	0	0	0	0	0	0	0	0	0	0	0	0	0	0	0	0	0	0	0	0	0	0	0	0	0	0	0	0	0	0	0	0	0	0	0	0	0	0	0
D_0__Bacteria;D_1__Tenericutes	0	0	0	0	0	0	0	2.47488e-05	0	0	0.000509556	0	0.0109862	0	0	0	0	0	0	0.000118038	0	0	0	0	0	0	0	0.00904207	0	0.0107082	0.00643203	0	0	0	0.000148746	0.00610834	0.000143965	0	0	0	0	0.00867078	6.75797e-05	0	0	0	0	0	0.0834771
D_0__Bacteria;D_1__Verrucomicrobia	0	0.0220967	0.121323	0.231889	0	0.0877825	0.000308435	0	0.109407	3.62411e-05	0	0.00105547	0.167459	0	8.35189e-05	0	0.000246039	0	0	0	0.0017594	0	0.000150036	6.72096e-05	0	0	0.000620844	0.00466869	0.0544264	0.021393	0.0197684	6.81907e-05	0	2.08435e-05	0.064192	0.312458	0.0013848	0.00108444	0.0817531	0.00144095	0.00350912	0.00146034	0.000630744	0.0001007	8.1057e-05	0.0505997	0.200548	0.000209482	0.153042
D_0__Bacteria;__	0.000749962	0.000992053	0.00131015	0	8.09294e-05	0.00130949	0.00284849	0.000841459	0.000442014	0.00165803	0.000372057	5.41265e-05	0.00111353	0.000302847	0.000229677	0.0161986	0.000300715	0	1.75123e-05	0	0.000142951	0.0023551	0.00021255	0.000851321	8.1984e-05	0	0	0	3.35207e-05	0.000461832	0.000314854	0	6.30608e-05	0	0	9.86662e-05	0.00113801	0.000322401	0.000179051	0.000593332	0	0.00211445	0.00702829	0.00305455	0.000162114	0.000800117	0.000969564	0.00183296	0.000347792
Unassigned;__	0	2.08853e-05	0	0.000457336	0	0	0.000399151	6.1872e-05	0	0	0	0	0	3.18786e-05	0	0	9.5682e-05	0	0	0.000118038	0	0	0	0	0	0	0	0	0	0	0	0	9.90955e-05	0	0	0	7.54101e-05	0	0	0	0	0	0.000157686	0.00283301	0	0	0	0	0
	1	1	1	1				1																												1
[truncated: 2 more columns]
