# Supplementary material for: Genotypic and Phenotypic Diversity among Human Isolates of Akkermansia muciniphila
Source: mBio. 2021 May 18;12(3):e00478-21. doi: 10.1128/mBio.00478-21 (PMC8262928; doi:10.1128/mBio.00478-21)
Supplement: TABLE S3 [file mbio.00478-21-st003.xlsx]

## Sheet: Sheet1
Akkermansia isolate	Isolate Confirmation	Genome Size	Assembly Contigs	Clade	Mucin fermentation acetate/propionate	Ambient O2 sensitivity	Doubling time (h) Mucin	Doubling time (h) Synthetic	Aggegation	HT-29 binding	hTLR2 activation Mucin-grown Akk	hTLR2 activation Synthetic grown Akk	hTLR4 activation Mucin-grown Akk	hTLR4 activation Synthetic-grown Akk
Akk0090	16S rRNA			AM1	1.31232	0.323551	1.37256	1.25297	0.624984	2.66906	0.571593	0.954246	0.962092	0.96339
Akk00915	16S rRNA			AM1	1.34153	0.421111	1.16592	1.27059	0.528229	2.82411	0.997392	0.970817	0.889303	0.809477
Akk0093	16S rRNA			AM1	1.35	0.388889	1.06149	1.35319	0.539609	2.67327	0.843347	1.03307	0.938587	0.920566
Akk00945a	16S rRNA			AM1	1.3384	0.444068	1.22812	3.37371	0.664486	2.23341	0.730704	0.879662	0.914436	1.09195
Akk0096	WGS	2755047	1	AM1a	1.33922	0.629293	1.09773	1.46808	0.457329	2.7115	0.907908	0.960086	0.921879	1.0089
Akk01915	16S rRNA			AM1	1.35125	0.366667	1.01109	1.41476	0.499723	1.97889	0.575508	0.988758	0.882305	1.00035
Akk0196	WGS	3212887	1	AM4	1.29065	0.233333	21.514	13.369	0.969074	5.06242	1.09309	1.05282	1.2126	0.940808
Akk0200	WGS	2663997	1	AM1a	1.30231	0.552941	1.60245	3.89199	0.366044	3.20737	0.609723	0.943121	0.865836	0.924885
Akk0330	16S rRNA			AM2	1.358	0.628049	1.22885	1.81605	0.665204	3.16986	1.01181	0.894423	0.904909	0.944183
Akk0490a	WGS	3208715	1	AM4	1.36107	0.0573913	30.0559	1.21133	0.941545	4.54324	0.932425	1.06062	0.965803	1.12934
Akk0496a	WGS	3174614	1	AM4	1.28464	0.0772727	12.9823	6.69915	0.92038	6.02119	1.12569	1.0087	1.06607	1.06834
Akk0496b	WGS	3208743	1	AM4	ND	0.120755	16.7017	4.86575	0.944829	6.71748	1.12311	1.01611	0.989046	1.03702
Akk0500a	WGS	2724325	1	AM1a	1.30611	0.45478	0.797488	2.24123	0.413542	4.50041	0.867294	0.96258	0.893027	0.731052
Akk0500b	WGS	2788976	1	AM1b	1.27158	0.105238	1.34396	1.64015	0.928361	4.24573	1.12523	1.04444	0.906632	0.955114
Akk05415	16S rRNA			AM2	1.28267	0.856631	25.5013	4.01132	0.533984	2.4279	1.15884	1.05967	1.01745	1.0639
Akk0580	WGS	3083850	1	AM2	1.23695	0.677419	3.44973	2.99671	0.694715	2.70594	0.99804	1.08585	1.04654	0.86596
Akk05815	16S rRNA			AM2	1.27074	0.974359	10.0581	2.46344	0.664441	4.31517	0.918061	1.10318	1.09788	0.878843
Akk0880	WGS	2965460	1	AM1b	1.33997	ND	0.937486	1.77773	0.681632	4.57979	1.15424	1.05205	1.08576	1.0675
Akk1370	WGS	2803677	1	AM1b	1.32014	0.167331	1.48572	1.30169	0.564303	4.3985	1.05965	0.93806	0.886571	0.971457
Akk13715	WGS	2803664	1	AM1b	1.30399	0.0835341	1.6211	1.81358	0.713844	2.9835	1.01611	0.996789	1.10034	1.11836
Akk1376	WGS	2803683	1	AM1b	1.31696	0.0910448	0.498491	7.20043	0.618919	3.29351	0.914218	0.975883	0.950863	1.03987
Akk1410	16S rRNA			AM1	1.25502	0.113131	1.84335	1.5179	0.76879	3.72311	1.10876	0.994139	0.972991	1.05683
Akk14115	WGS	3294228	3	AM4	1.22039	0.158333	1.56237	1.6758	0.76329	4.3681	1.2049	1.11027	0.901445	0.897113
Akk14745a	WGS	2798422	1	AM1b	1.31641	0.184541	0.914675	2.50647	0.563341	3.06238	0.854996	1.00286	0.928937	0.841096
Akk14745b	WGS	2798160	1	AM1b	1.33487	0.251938	1.55853	2.03463	0.705098	2.27152	0.844656	0.995551	1.04706	0.960932
Akk1476	WGS	3119572	1	AM2	1.27772	0.870647	7.48743	3.1763	0.774496	2.86497	1.03279	1.13955	1.22896	1.09664
Akk1570	WGS	2965470	1	AM1b	1.37201	ND	1.36048	1.73209	0.655056	5.34362	1.16601	1.02901	1.04012	0.902977
Akk1573	WGS	3049079	1	AM2	1.26631	0.857724	10.9656	4.8028	0.451089	4.38757	1.01055	1.05534	1.13026	0.985188
Akk1576	WGS	2977681	1	AM1b	1.3255	0.0136893	0.736643	1.96159	0.896559	4.44147	1.21347	1.14383	1.11373	1.09227
Akk1610	WGS	3002694	1	AM1b	1.27533	0.305459	2.96156	1.91159	0.929662	2.26457	1.04458	0.989655	1.03137	1.09913
Akk16115	WGS	3002684	1	AM1b	1.30485	0.171667	1.71593	1.42287	0.946699	1.60555	0.845754	1.00622	1.17255	1.16263
Akk1613	WGS	2990835	1	AM1b	1.3106	0.0885417	1.76935	1.20005	0.960185	3.56777	1.17807	1.02184	1.13003	0.885932
Akk16145	WGS	3002718	1	AM1b	1.29658	0.1125	1.14481	2.0127	0.847886	3.20906	1.23984	1.06038	1.0111	1.04385
Akk1616	WGS	3002740	1	AM1b	1.29953	0.157778	1.43162	1.30133	0.97331	3.00809	0.94731	1.06001	1.14651	0.935145
Akk1683	WGS	3000091	2	AM1b	1.32274	0.163043	1.04991	1.6955	0.502248	3.90226	0.714146	1.02373	0.943293	0.851815
Akk1700	16S rRNA			AM1	1.21123	0.136792	1.80207	1.7727	0.886132	3.24331	0.994211	1.05693	0.918388	0.936696
Akk1713	WGS	2724304	1	AM1a	1.30983	0.476987	1.15458	1.91273	0.396875	4.3579	0.945243	1.00996	0.821753	0.786023
Akk1750	16S rRNA			AM1	1.27071	0.414368	1.19695	1.27334	0.875407	3.00829	0.95009	0.947674	0.609467	0.97243
Akk17515	16S rRNA			AM1	1.24406	0.435	2.01092	2.30655	0.726994	2.66962	1.00597	1.02246	0.726707	0.929711
Akk1756	WGS	2942163	1	AM1b	1.28529	0.461111	1.35526	2.8949	0.577382	2.86369	0.991527	1.08184	0.677073	0.936574
Akk1813	16S rRNA			AM1	1.28884	0.00740741	0.662221	1.63915	0.827946	3.66814	1.26599	1.12205	1.075	0.943197
Akk1820	16S rRNA			AM1	1.3437	0.0789116	0.760865	1.55149	0.728941	5.79026	1.03571	1.09424	0.833839	1.00398
Akk1826b	16S rRNA			AM2	1.24363	0.85641	7.17063	4.11975	0.654572	3.19217	1.12818	1.01172	1.08255	0.97162
Akk1826d	WGS	3242029	2	AM4	1.29974	0.243452	5.04314	0.569551	0.994328	7.52704	1.13082	1.01366	1.1654	1.07663
Akk1863	WGS	3309705	1	AM2	1.29148	0.754237	2.29692	4.96801	0.684123	5.09186	0.809483	1.04594	1.05342	0.856955
Akk18645	WGS	3268379	3	AM2	1.27106	0.946809	1.62718	8.19131	0.954889	3.22407	ND	1.02472	ND	1.02689
Akk1866d	16S rRNA			AM2	1.1429	0.906667	49.4466	7.42519	0.729446	2.97276	1.13465	1.06018	1.22337	1.12712
Akk1900	16S rRNA			AM2	1.29512	0.80315	5.77969	3.33599	0.754208	5.09917	1.06647	1.05957	1.06103	1.10532
Akk1906	16S rRNA			AM2	1.24142	0.922043	10.381	3.93082	0.837856	0.996008	1.10652	1.10599	1.10402	1.07028
Akk1990	WGS	2803293	1	AM1b	1.33208	0.0122807	1.54047	2.52012	0.634253	3.83872	1.06278	1.0908	1.33268	1.08694
Akk2000	WGS	3119604	1	AM2	1.23477	0.491909	2.35767	4.09429	0.629353	2.56412	ND	1.05516	0.840741	1.09556
Akk2030	WGS	2803334	1	AM1b	1.30799	0.0104167	0.892609	2.90159	0.470709	3.94815	1.06524	1.1417	1.15209	1.40381
Akk2033	16S rRNA			AM2	1.21089	0.969298	7.21436	3.52697	0.618575	2.54708	1.25561	1.0861	1.17393	1.0917
Akk2080	16S rRNA			AM1	1.29138	0	1.85886	1.33771	0.521555	4.92861	1.15223	1.13904	1.08544	1.18616
Akk2090	WGS	2803336	1	AM1b	1.31346	0.0374532	0.987526	2.48166	0.622304	5.28473	1.16697	1.15981	1.11638	1.24462
Akk21215	16S rRNA			AM2	1.14229	0.849315	5.85976	3.30955	0.811505	3.21228	0.97642	1.0644	1.08141	1.12749
Akk2180	16S rRNA			AM2	1.29784	0.718254	4.82954	2.47059	0.667847	3.37764	1.05535	1.02705	1.08504	0.974179
Akk2190	WGS	3119586	1	AM2	1.15506	0.882883	6.45093	3.45402	0.653987	2.93621	1.09525	1.12606	1.04487	1.03093
Akk2196	WGS	3119569	1	AM2	1.27274	0.859649	36.2631	2.88576	0.57615	3.89324	0.971897	1.09596	1.25286	1.02185
Akk2300	16S rRNA			AM1	1.21948	0.176056	0.762122	1.67045	0.810121	3.39861	0.804245	1.08297	0.926381	0.905592
Akk2340	16S rRNA			AM1	1.30782	0.140071	0.999066	1.81893	0.780159	2.36941	0.461604	0.909294	0.906048	1.06016
Akk2543	16S rRNA			AM1	1.34671	0.347059	0.983955	1.70556	0.365355	3.01971	1.06148	1.05321	0.970832	0.953597
Akk2583	16S rRNA			AM2	1.27051	0.739766	3.96313	2.84173	0.492095	3.10081	1.19245	1.04833	1.14391	0.986398
Akk2633	WGS	3293683	2	AM4	1.27955	0.159259	24.5939	4.22103	0.858479	3.48228	1.17901	1.03858	1.13651	1.0695
Akk2640	16S rRNA			AM1	1.29678	0.152326	7.85577	1.27211	0.995416	3.11502	1.14484	1.01135	0.835551	0.960906
Akk2650	WGS	2834171	2	AM1b	1.30584	0.116418	0.142668	1.38322	0.661763	4.17001	1.15328	1.0999	0.901003	0.980548
Akk2670	WGS	2761419	1	AM1a	1.30327	0.158081	26.4891	5.77242	0.938637	1.18222	1.09054	0.908945	1.06441	1.07508
Akk2680	WGS	3125827	1	AM2	1.27904	0.751773	5.58937	2.65932	0.485166	4.4968	1.0542	1.02109	0.915487	0.881086
Akk2740	16S rRNA			AM2	1.26417	0.739247	7.13952	2.549	0.543299	4.69287	1.14618	1.05545	1.05678	0.937542
Akk2750	WGS	3174619	1	AM4	1.30564	0.194167	1.20844	10.2246	0.87753	2.47458	0.987427	0.948391	1.01149	1.05813
AkkB40	WGS	3163055	1	AM2	1.21726	0.807843	22.3818	4.33004	0.437844	5.12342	1.34169	1.07289	1.25692	1.04855
MucT/BAA 835	WGS	2664102	1	AM1a	1.34	0.595833	1.51095	1.68249	0.374188	3.30702	1.06087	1.02469	0.858457	0.964647
