# Supplementary material for: Genotypic and Phenotypic Diversity among Human Isolates of Akkermansia muciniphila
Source: mBio. 2021 May 18;12(3):e00478-21. doi: 10.1128/mBio.00478-21 (PMC8262928; doi:10.1128/mBio.00478-21)
Supplement: TABLE S4 [file mbio.00478-21-st004.xlsx]

## Sheet: Primer list 
	Table S4. Primers used for clade identification
	Primer	Target	Sequence 3' -> 5'	Reference
	Muc-1129	All Akkermansia	cagcacgtgaaggtggggac	Collado et al. (12)
	Muc-1437	All Akkermansia	ccttgcggttggcttcagat
	288 forward	AmI strains	taattgcggcgagagaaacg	This study
	289 reverse	AmI strains	acggccttggaaacttcaac
	282 forward	AmII strains	ttttcctgacgaaccatgcc	This study
	283 reverse	AmII strains	atgccgcacttttccacaag
	356 forward	AmIV strains	tgcgtgtaccacaattgctc	This study
	357 reverse	AmIV strains	tccgtgccgattcctatttcc
	352 forward	AmIa strains	tgctcagcagaaagaaccac	This study
	353 reverse	AmIa strains	tttaaagaaccgcgcgtgac
	344 forward	AmIb strain Akk1570 / Akk1683	tttgaaagcccgcatcatgc	This study
	345 reverse	AmIb strain Akk1570 / Akk1683	agcaccttattgacgatgcg
	348 forward	AmIb strain Akk2650	tccaagcgaaagactgtgac	This study
	349 reverse	AmIb strain Akk2650	cccagtatctccaatgttgctg
	170 forward	Akkermansia YL44 (mouse) A4V05_09275	TGATTCCGATACGGACGCTG	This study
	171 reverse	Akkermansia YL44 (mouse) A4V05_09275	TTGCCATTTCCCCGGTACTC

## Sheet: Primer specificity
Test Strain	Phylogroup	Phylogroup Primer*	Cq
MucT	AmIa	AmI - 288/289	13.4614
		AmIa - 352/353	13.3041
		AmIb - 344/345	Undetected
		AmIb - 348/349	34.2657
		AmII - 282/283	Undetected
		AmIV - 356/357	35.9449
Akk1570	AmIb	AmI - 288/289	13.087
		AmIa - 352/353	35.9741
		AmIb - 344/345	11.8898
		AmIb - 348/349	35.097
		AmII - 282/283	Undetected
		AmIV - 356/357	34.8576
Akk0580	AmII	AmI - 288/289	Undetected
		AmIa - 352/353	Undetected
		AmIb - 344/345	36.8546
		AmIb - 348/349	37.0299
		AmII - 282/283	14.5306
		AmIV - 356/357	36.9471
Akk0490	AmIV	AmI - 288/289	35.1946
		AmIa - 352/353	Undetected
		AmIb - 344/345	Undetected
		AmIb - 348/349	Undetected
		AmII - 282/283	35.6556
		AmIV - 356/357	15.227
Akk2670	AmIa	AmIa - 352/353	14.2469
		AmIb - 348/349	Undetected
		AmII - 282/283	Undetected
		AmIV - 356/357	33.1649
Akk2650	AmIb	AmIa - 352/353	Undetected
		AmIb - 348/349	13.4348
		AmII - 282/283	36.9722
		AmIV - 356/357	Undetected
Akk2680	AmII	AmIa - 352/353	35.4471
		AmIb - 348/349	Undetected
		AmII - 282/283	14.0349
		AmIV - 356/357	Undetected
Akk2750	AmIV	AmIa - 352/353	36.7732
		AmIb - 348/349	Undetected
		AmII - 282/283	Undetected
		AmIV - 356/357	16.0641
* Clade AmIa and AmIb primers are specific to certain strains
