# Supplementary material for: Genotypic and Phenotypic Diversity among Human Isolates of Akkermansia muciniphila
Source: mBio. 2021 May 18;12(3):e00478-21. doi: 10.1128/mBio.00478-21 (PMC8262928; doi:10.1128/mBio.00478-21)
Supplement: TABLE S5 [file mbio.00478-21-st005.xlsx]

## Sheet: R24_enrichMetab5_v3
Table S5. Enrichment of KEGG metabolic modules by phylogroup
KEGG_MODULE	enrichment_score	unadjusted_p_value	adjusted_q_value	associated_phylogroups	KEGG module accession	sample_ids	Proportion of AM1 genomes	Number of AM1 genomes	Proportion of AM2 genomes	Number of AM2 genomes	Proportion of AM4 genomes	Number of AM4 genomes
Chondroitin sulfate degradation	40	2.06115e-09	1.85503e-07	AM4	M00077	Akk0196,Akk0490,Akk0496a,Akk14115,Akk1826d,Akk2633,Akk2750	0	23	0	10	1	7
Assimilatory sulfate reduction, sulfate => H2S	36.1353	1.4234e-08	6.4053e-07	AM1	M00176	MucT,Akk0096,Akk0200,Akk0500B,Akk0500L,Akk0880,Ak1370,Akk1376,Akk1473,Akk14745,Akk1570,Akk1576,Akk1610,Akk1613,Akk1616,Akk1683,Akk1713,Akk1756,Akk1990,Akk2030,Akk2090,Akk2650	0.956522	23	0	10	0	7
D-Galacturonate degradation (bacteria), D-galacturonate => pyruvate + D-glyceraldehyde 3P	33.1733	6.25896e-08	1.12661e-06	AM2,AM4	M00631	Akk0196,Akk0490,Akk0496a,Akk0580,Akk14115,Akk1476,Akk1573,Akk1826d,Akk2000,Akk2190,Akk2196,Akk2633,Akk2680,Akk2750,AkkB40	0	23	0.8	10	1	7
D-Glucuronate degradation, D-glucuronate => pyruvate + D-glyceraldehyde 3P	33.1733	6.25896e-08	1.12661e-06	AM2,AM4	M00061	Akk0196,Akk0490,Akk0496a,Akk0580,Akk14115,Akk1476,Akk1573,Akk1826d,Akk2000,Akk2190,Akk2196,Akk2633,Akk2680,Akk2750,AkkB40	0	23	0.8	10	1	7
Semi-phosphorylative Entner-Doudoroff pathway, gluconate => glycerate-3P	33.1733	6.25896e-08	1.12661e-06	AM2,AM4	M00308	Akk0196,Akk0490,Akk0496a,Akk0580,Akk14115,Akk1476,Akk1573,Akk1826d,Akk2000,Akk2190,Akk2196,Akk2633,Akk2680,Akk2750,AkkB40	0	23	0.8	10	1	7
Biotin biosynthesis, BioI pathway, long-chain-acyl-ACP => pimeloyl-ACP => biotin	4.83546	0.0891238	1	AM1,AM2	M00573	MucT,Akk0096,Akk0196,Akk0200,Akk0496a,Akk0500B,Akk0500L,Akk0580,Akk0880,Ak1370,Akk1376,Akk14115,Akk1473,Akk14745,Akk1476,Akk1570,Akk1573,Akk1576,Akk1610,Akk1613,Akk1616,Akk1683,Akk1713,Akk1756,Akk1826d,Akk1863,Akk18645,Akk1990,Akk2000,Akk2030,Akk2090,Akk2190,Akk2196,Akk2633,Akk2650,Akk2670,Akk2680,Akk2750,AkkB40	1	23	1	10	0.857143	7
Isoleucine biosynthesis, pyruvate => 2-oxobutanoate	3.07699	0.214704	1	AM1,AM4	M00535	MucT,Akk0096,Akk0196,Akk0200,Akk0490,Akk0496a,Akk0500B,Akk0500L,Akk0580,Akk0880,Ak1370,Akk1376,Akk14115,Akk1473,Akk14745,Akk1476,Akk1570,Akk1573,Akk1576,Akk1610,Akk1613,Akk1616,Akk1683,Akk1713,Akk1756,Akk1826d,Akk18645,Akk1990,Akk2000,Akk2030,Akk2090,Akk2190,Akk2196,Akk2633,Akk2650,Akk2670,Akk2680,Akk2750,AkkB40	1	23	0.9	10	1	7
Urea cycle	2.39726	0.301607	1	AM2,AM4	M00029	MucT,Akk0096,Akk0196,Akk0200,Akk0490,Akk0496a,Akk0500B,Akk0500L,Akk0580,Akk0880,Akk14115,Akk1473,Akk14745,Akk1476,Akk1570,Akk1573,Akk1576,Akk1610,Akk1616,Akk1683,Akk1713,Akk1756,Akk1826d,Akk1863,Akk18645,Akk1990,Akk2000,Akk2030,Akk2090,Akk2190,Akk2196,Akk2633,Akk2650,Akk2670,Akk2680,Akk2750,AkkB40	0.869565	23	1	10	1	7
Glyoxylate cycle	1.81759	0.40301	1	AM1,AM2	M00012	MucT,Akk0096,Akk0196,Akk0200,Akk0490,Akk0496a,Akk0500B,Akk0500L,Akk0580,Akk0880,Ak1370,Akk1376,Akk14115,Akk1473,Akk14745,Akk1476,Akk1570,Akk1573,Akk1576,Akk1613,Akk1616,Akk1683,Akk1713,Akk1756,Akk1863,Akk18645,Akk1990,Akk2000,Akk2030,Akk2090,Akk2190,Akk2196,Akk2633,Akk2650,Akk2670,Akk2680,Akk2750,AkkB40	0.956522	23	1	10	0.857143	7
Multidrug resistance, efflux pump MexAB-OprM	1.56025	0.458349	1	AM2,AM4	M00718	MucT,Akk0096,Akk0196,Akk0200,Akk0490,Akk0496a,Akk0500B,Akk0500L,Akk0580,Akk0880,Ak1370,Akk1376,Akk14115,Akk1473,Akk14745,Akk1476,Akk1570,Akk1573,Akk1576,Akk1713,Akk1756,Akk1826d,Akk1863,Akk1990,Akk2000,Akk2030,Akk2090,Akk2190,Akk2196,Akk2633,Akk2650,Akk2670,Akk2680,Akk2750,AkkB40	0.826087	23	0.9	10	1	7
Multidrug resistance, efflux pump MexXY-OprM	1.53453	0.464282	1	AM4	M00643	MucT,Akk0096,Akk0196,Akk0200,Akk0490,Akk0496a,Akk0500B,Akk0500L,Akk0580,Akk0880,Ak1370,Akk1376,Akk14115,Akk1473,Akk14745,Akk1570,Akk1573,Akk1576,Akk1713,Akk1756,Akk1826d,Akk1863,Akk1990,Akk2000,Akk2030,Akk2090,Akk2190,Akk2196,Akk2633,Akk2650,Akk2670,Akk2680,Akk2750,AkkB40	0.826087	23	0.8	10	1	7
Fatty acid biosynthesis in mitochondria, fungi	0.758083	0.684517	1	AM2,AM4	M00874	MucT,Akk0096,Akk0196,Akk0200,Akk0490,Akk0496a,Akk0500B,Akk0580,Akk0880,Ak1370,Akk1376,Akk14115,Akk1473,Akk14745,Akk1476,Akk1570,Akk1573,Akk1576,Akk1610,Akk1613,Akk1616,Akk1683,Akk1713,Akk1756,Akk1826d,Akk1863,Akk18645,Akk1990,Akk2000,Akk2030,Akk2090,Akk2190,Akk2196,Akk2633,Akk2650,Akk2670,Akk2680,Akk2750,AkkB40	0.956522	23	1	10	1	7
Adenine ribonucleotide biosynthesis, IMP => ADP,ATP	2.04251e-41	1	1	NA	M00049	MucT,Akk0096,Akk0196,Akk0200,Akk0490,Akk0496a,Akk0500B,Akk0500L,Akk0580,Akk0880,Ak1370,Akk1376,Akk14115,Akk1473,Akk14745,Akk1476,Akk1570,Akk1573,Akk1576,Akk1610,Akk1613,Akk1616,Akk1683,Akk1713,Akk1756,Akk1826d,Akk1863,Akk18645,Akk1990,Akk2000,Akk2030,Akk2090,Akk2190,Akk2196,Akk2633,Akk2650,Akk2670,Akk2680,Akk2750,AkkB40	1	23	1	10	1	7
ADP-L-glycero-D-manno-heptose biosynthesis	2.04251e-41	1	1	NA	M00064	MucT,Akk0096,Akk0196,Akk0200,Akk0490,Akk0496a,Akk0500B,Akk0500L,Akk0580,Akk0880,Ak1370,Akk1376,Akk14115,Akk1473,Akk14745,Akk1476,Akk1570,Akk1573,Akk1576,Akk1610,Akk1613,Akk1616,Akk1683,Akk1713,Akk1756,Akk1826d,Akk1863,Akk18645,Akk1990,Akk2000,Akk2030,Akk2090,Akk2190,Akk2196,Akk2633,Akk2650,Akk2670,Akk2680,Akk2750,AkkB40	1	23	1	10	1	7
Arginine biosynthesis, glutamate => acetylcitrulline => arginine	2.04251e-41	1	1	NA	M00845	MucT,Akk0096,Akk0196,Akk0200,Akk0490,Akk0496a,Akk0500B,Akk0500L,Akk0580,Akk0880,Ak1370,Akk1376,Akk14115,Akk1473,Akk14745,Akk1476,Akk1570,Akk1573,Akk1576,Akk1610,Akk1613,Akk1616,Akk1683,Akk1713,Akk1756,Akk1826d,Akk1863,Akk18645,Akk1990,Akk2000,Akk2030,Akk2090,Akk2190,Akk2196,Akk2633,Akk2650,Akk2670,Akk2680,Akk2750,AkkB40	1	23	1	10	1	7
Arginine biosynthesis, ornithine => arginine	2.04251e-41	1	1	NA	M00844	MucT,Akk0096,Akk0196,Akk0200,Akk0490,Akk0496a,Akk0500B,Akk0500L,Akk0580,Akk0880,Ak1370,Akk1376,Akk14115,Akk1473,Akk14745,Akk1476,Akk1570,Akk1573,Akk1576,Akk1610,Akk1613,Akk1616,Akk1683,Akk1713,Akk1756,Akk1826d,Akk1863,Akk18645,Akk1990,Akk2000,Akk2030,Akk2090,Akk2190,Akk2196,Akk2633,Akk2650,Akk2670,Akk2680,Akk2750,AkkB40	1	23	1	10	1	7
Biotin biosynthesis, BioW pathway, pimelate => pimeloyl-CoA => biotin	2.04251e-41	1	1	NA	M00577	MucT,Akk0096,Akk0196,Akk0200,Akk0490,Akk0496a,Akk0500B,Akk0500L,Akk0580,Akk0880,Ak1370,Akk1376,Akk14115,Akk1473,Akk14745,Akk1476,Akk1570,Akk1573,Akk1576,Akk1610,Akk1613,Akk1616,Akk1683,Akk1713,Akk1756,Akk1826d,Akk1863,Akk18645,Akk1990,Akk2000,Akk2030,Akk2090,Akk2190,Akk2196,Akk2633,Akk2650,Akk2670,Akk2680,Akk2750,AkkB40	1	23	1	10	1	7
Biotin biosynthesis, pimeloyl-ACP/CoA => biotin	2.04251e-41	1	1	NA	M00123	MucT,Akk0096,Akk0196,Akk0200,Akk0490,Akk0496a,Akk0500B,Akk0500L,Akk0580,Akk0880,Ak1370,Akk1376,Akk14115,Akk1473,Akk14745,Akk1476,Akk1570,Akk1573,Akk1576,Akk1610,Akk1613,Akk1616,Akk1683,Akk1713,Akk1756,Akk1826d,Akk1863,Akk18645,Akk1990,Akk2000,Akk2030,Akk2090,Akk2190,Akk2196,Akk2633,Akk2650,Akk2670,Akk2680,Akk2750,AkkB40	1	23	1	10	1	7
C1-unit interconversion, eukaryotes	2.04251e-41	1	1	NA	M00141	MucT,Akk0096,Akk0196,Akk0200,Akk0490,Akk0496a,Akk0500B,Akk0500L,Akk0580,Akk0880,Ak1370,Akk1376,Akk14115,Akk1473,Akk14745,Akk1476,Akk1570,Akk1573,Akk1576,Akk1610,Akk1613,Akk1616,Akk1683,Akk1713,Akk1756,Akk1826d,Akk1863,Akk18645,Akk1990,Akk2000,Akk2030,Akk2090,Akk2190,Akk2196,Akk2633,Akk2650,Akk2670,Akk2680,Akk2750,AkkB40	1	23	1	10	1	7
C1-unit interconversion, prokaryotes	2.04251e-41	1	1	NA	M00140	MucT,Akk0096,Akk0196,Akk0200,Akk0490,Akk0496a,Akk0500B,Akk0500L,Akk0580,Akk0880,Ak1370,Akk1376,Akk14115,Akk1473,Akk14745,Akk1476,Akk1570,Akk1573,Akk1576,Akk1610,Akk1613,Akk1616,Akk1683,Akk1713,Akk1756,Akk1826d,Akk1863,Akk18645,Akk1990,Akk2000,Akk2030,Akk2090,Akk2190,Akk2196,Akk2633,Akk2650,Akk2670,Akk2680,Akk2750,AkkB40	1	23	1	10	1	7
C10-C20 isoprenoid biosynthesis, archaea	2.04251e-41	1	1	NA	M00365	MucT,Akk0096,Akk0196,Akk0200,Akk0490,Akk0496a,Akk0500B,Akk0500L,Akk0580,Akk0880,Ak1370,Akk1376,Akk14115,Akk1473,Akk14745,Akk1476,Akk1570,Akk1573,Akk1576,Akk1610,Akk1613,Akk1616,Akk1683,Akk1713,Akk1756,Akk1826d,Akk1863,Akk18645,Akk1990,Akk2000,Akk2030,Akk2090,Akk2190,Akk2196,Akk2633,Akk2650,Akk2670,Akk2680,Akk2750,AkkB40	1	23	1	10	1	7
C10-C20 isoprenoid biosynthesis, bacteria	2.04251e-41	1	1	NA	M00364	MucT,Akk0096,Akk0196,Akk0200,Akk0490,Akk0496a,Akk0500B,Akk0500L,Akk0580,Akk0880,Ak1370,Akk1376,Akk14115,Akk1473,Akk14745,Akk1476,Akk1570,Akk1573,Akk1576,Akk1610,Akk1613,Akk1616,Akk1683,Akk1713,Akk1756,Akk1826d,Akk1863,Akk18645,Akk1990,Akk2000,Akk2030,Akk2090,Akk2190,Akk2196,Akk2633,Akk2650,Akk2670,Akk2680,Akk2750,AkkB40	1	23	1	10	1	7
C10-C20 isoprenoid biosynthesis, plants	2.04251e-41	1	1	NA	M00366	MucT,Akk0096,Akk0196,Akk0200,Akk0490,Akk0496a,Akk0500B,Akk0500L,Akk0580,Akk0880,Ak1370,Akk1376,Akk14115,Akk1473,Akk14745,Akk1476,Akk1570,Akk1573,Akk1576,Akk1610,Akk1613,Akk1616,Akk1683,Akk1713,Akk1756,Akk1826d,Akk1863,Akk18645,Akk1990,Akk2000,Akk2030,Akk2090,Akk2190,Akk2196,Akk2633,Akk2650,Akk2670,Akk2680,Akk2750,AkkB40	1	23	1	10	1	7
C5 isoprenoid biosynthesis, non-mevalonate pathway	2.04251e-41	1	1	NA	M00096	MucT,Akk0096,Akk0196,Akk0200,Akk0490,Akk0496a,Akk0500B,Akk0500L,Akk0580,Akk0880,Ak1370,Akk1376,Akk14115,Akk1473,Akk14745,Akk1476,Akk1570,Akk1573,Akk1576,Akk1610,Akk1613,Akk1616,Akk1683,Akk1713,Akk1756,Akk1826d,Akk1863,Akk18645,Akk1990,Akk2000,Akk2030,Akk2090,Akk2190,Akk2196,Akk2633,Akk2650,Akk2670,Akk2680,Akk2750,AkkB40	1	23	1	10	1	7
CAM (Crassulacean acid metabolism), dark	2.04251e-41	1	1	NA	M00168	MucT,Akk0096,Akk0196,Akk0200,Akk0490,Akk0496a,Akk0500B,Akk0500L,Akk0580,Akk0880,Ak1370,Akk1376,Akk14115,Akk1473,Akk14745,Akk1476,Akk1570,Akk1573,Akk1576,Akk1610,Akk1613,Akk1616,Akk1683,Akk1713,Akk1756,Akk1826d,Akk1863,Akk18645,Akk1990,Akk2000,Akk2030,Akk2090,Akk2190,Akk2196,Akk2633,Akk2650,Akk2670,Akk2680,Akk2750,AkkB40	1	23	1	10	1	7
CAM (Crassulacean acid metabolism), light	2.04251e-41	1	1	NA	M00169	MucT,Akk0096,Akk0196,Akk0200,Akk0490,Akk0496a,Akk0500B,Akk0500L,Akk0580,Akk0880,Ak1370,Akk1376,Akk14115,Akk1473,Akk14745,Akk1476,Akk1570,Akk1573,Akk1576,Akk1610,Akk1613,Akk1616,Akk1683,Akk1713,Akk1756,Akk1826d,Akk1863,Akk18645,Akk1990,Akk2000,Akk2030,Akk2090,Akk2190,Akk2196,Akk2633,Akk2650,Akk2670,Akk2680,Akk2750,AkkB40	1	23	1	10	1	7
Citrate cycle (TCA cycle, Krebs cycle)	2.04251e-41	1	1	NA	M00009	MucT,Akk0096,Akk0196,Akk0200,Akk0490,Akk0496a,Akk0500B,Akk0500L,Akk0580,Akk0880,Ak1370,Akk1376,Akk14115,Akk1473,Akk14745,Akk1476,Akk1570,Akk1573,Akk1576,Akk1610,Akk1613,Akk1616,Akk1683,Akk1713,Akk1756,Akk1826d,Akk1863,Akk18645,Akk1990,Akk2000,Akk2030,Akk2090,Akk2190,Akk2196,Akk2633,Akk2650,Akk2670,Akk2680,Akk2750,AkkB40	1	23	1	10	1	7
Citrate cycle, first carbon oxidation, oxaloacetate => 2-oxoglutarate	2.04251e-41	1	1	NA	M00010	MucT,Akk0096,Akk0196,Akk0200,Akk0490,Akk0496a,Akk0500B,Akk0500L,Akk0580,Akk0880,Ak1370,Akk1376,Akk14115,Akk1473,Akk14745,Akk1476,Akk1570,Akk1573,Akk1576,Akk1610,Akk1613,Akk1616,Akk1683,Akk1713,Akk1756,Akk1826d,Akk1863,Akk18645,Akk1990,Akk2000,Akk2030,Akk2090,Akk2190,Akk2196,Akk2633,Akk2650,Akk2670,Akk2680,Akk2750,AkkB40	1	23	1	10	1	7
Citrate cycle, second carbon oxidation, 2-oxoglutarate => oxaloacetate	2.04251e-41	1	1	NA	M00011	MucT,Akk0096,Akk0196,Akk0200,Akk0490,Akk0496a,Akk0500B,Akk0500L,Akk0580,Akk0880,Ak1370,Akk1376,Akk14115,Akk1473,Akk14745,Akk1476,Akk1570,Akk1573,Akk1576,Akk1610,Akk1613,Akk1616,Akk1683,Akk1713,Akk1756,Akk1826d,Akk1863,Akk18645,Akk1990,Akk2000,Akk2030,Akk2090,Akk2190,Akk2196,Akk2633,Akk2650,Akk2670,Akk2680,Akk2750,AkkB40	1	23	1	10	1	7
CMP-KDO biosynthesis	2.04251e-41	1	1	NA	M00063	MucT,Akk0096,Akk0196,Akk0200,Akk0490,Akk0496a,Akk0500B,Akk0500L,Akk0580,Akk0880,Ak1370,Akk1376,Akk14115,Akk1473,Akk14745,Akk1476,Akk1570,Akk1573,Akk1576,Akk1610,Akk1613,Akk1616,Akk1683,Akk1713,Akk1756,Akk1826d,Akk1863,Akk18645,Akk1990,Akk2000,Akk2030,Akk2090,Akk2190,Akk2196,Akk2633,Akk2650,Akk2670,Akk2680,Akk2750,AkkB40	1	23	1	10	1	7
Cobalamin biosynthesis, cobyrinate a,c-diamide => cobalamin	2.04251e-41	1	1	NA	M00122	MucT,Akk0096,Akk0196,Akk0200,Akk0490,Akk0496a,Akk0500B,Akk0500L,Akk0580,Akk0880,Ak1370,Akk1376,Akk14115,Akk1473,Akk14745,Akk1476,Akk1570,Akk1573,Akk1576,Akk1610,Akk1613,Akk1616,Akk1683,Akk1713,Akk1756,Akk1826d,Akk1863,Akk18645,Akk1990,Akk2000,Akk2030,Akk2090,Akk2190,Akk2196,Akk2633,Akk2650,Akk2670,Akk2680,Akk2750,AkkB40	1	23	1	10	1	7
Coenzyme A biosynthesis, pantothenate => CoA	2.04251e-41	1	1	NA	M00120	MucT,Akk0096,Akk0196,Akk0200,Akk0490,Akk0496a,Akk0500B,Akk0500L,Akk0580,Akk0880,Ak1370,Akk1376,Akk14115,Akk1473,Akk14745,Akk1476,Akk1570,Akk1573,Akk1576,Akk1610,Akk1613,Akk1616,Akk1683,Akk1713,Akk1756,Akk1826d,Akk1863,Akk18645,Akk1990,Akk2000,Akk2030,Akk2090,Akk2190,Akk2196,Akk2633,Akk2650,Akk2670,Akk2680,Akk2750,AkkB40	1	23	1	10	1	7
Cysteine biosynthesis, serine => cysteine	2.04251e-41	1	1	NA	M00021	MucT,Akk0096,Akk0196,Akk0200,Akk0490,Akk0496a,Akk0500B,Akk0500L,Akk0580,Akk0880,Ak1370,Akk1376,Akk14115,Akk1473,Akk14745,Akk1476,Akk1570,Akk1573,Akk1576,Akk1610,Akk1613,Akk1616,Akk1683,Akk1713,Akk1756,Akk1826d,Akk1863,Akk18645,Akk1990,Akk2000,Akk2030,Akk2090,Akk2190,Akk2196,Akk2633,Akk2650,Akk2670,Akk2680,Akk2750,AkkB40	1	23	1	10	1	7
Cytochrome bd ubiquinol oxidase	2.04251e-41	1	1	NA	M00153	MucT,Akk0096,Akk0196,Akk0200,Akk0490,Akk0496a,Akk0500B,Akk0500L,Akk0580,Akk0880,Ak1370,Akk1376,Akk14115,Akk1473,Akk14745,Akk1476,Akk1570,Akk1573,Akk1576,Akk1610,Akk1613,Akk1616,Akk1683,Akk1713,Akk1756,Akk1826d,Akk1863,Akk18645,Akk1990,Akk2000,Akk2030,Akk2090,Akk2190,Akk2196,Akk2633,Akk2650,Akk2670,Akk2680,Akk2750,AkkB40	1	23	1	10	1	7
dTDP-L-rhamnose biosynthesis	2.04251e-41	1	1	NA	M00793	MucT,Akk0096,Akk0196,Akk0200,Akk0490,Akk0496a,Akk0500B,Akk0500L,Akk0580,Akk0880,Ak1370,Akk1376,Akk14115,Akk1473,Akk14745,Akk1476,Akk1570,Akk1573,Akk1576,Akk1610,Akk1613,Akk1616,Akk1683,Akk1713,Akk1756,Akk1826d,Akk1863,Akk18645,Akk1990,Akk2000,Akk2030,Akk2090,Akk2190,Akk2196,Akk2633,Akk2650,Akk2670,Akk2680,Akk2750,AkkB40	1	23	1	10	1	7
F-type ATPase, prokaryotes and chloroplasts	2.04251e-41	1	1	NA	M00157	MucT,Akk0096,Akk0196,Akk0200,Akk0490,Akk0496a,Akk0500B,Akk0500L,Akk0580,Akk0880,Ak1370,Akk1376,Akk14115,Akk1473,Akk14745,Akk1476,Akk1570,Akk1573,Akk1576,Akk1610,Akk1613,Akk1616,Akk1683,Akk1713,Akk1756,Akk1826d,Akk1863,Akk18645,Akk1990,Akk2000,Akk2030,Akk2090,Akk2190,Akk2196,Akk2633,Akk2650,Akk2670,Akk2680,Akk2750,AkkB40	1	23	1	10	1	7
Fatty acid biosynthesis, elongation	2.04251e-41	1	1	NA	M00083	MucT,Akk0096,Akk0196,Akk0200,Akk0490,Akk0496a,Akk0500B,Akk0500L,Akk0580,Akk0880,Ak1370,Akk1376,Akk14115,Akk1473,Akk14745,Akk1476,Akk1570,Akk1573,Akk1576,Akk1610,Akk1613,Akk1616,Akk1683,Akk1713,Akk1756,Akk1826d,Akk1863,Akk18645,Akk1990,Akk2000,Akk2030,Akk2090,Akk2190,Akk2196,Akk2633,Akk2650,Akk2670,Akk2680,Akk2750,AkkB40	1	23	1	10	1	7
Fatty acid biosynthesis, initiation	2.04251e-41	1	1	NA	M00082	MucT,Akk0096,Akk0196,Akk0200,Akk0490,Akk0496a,Akk0500B,Akk0500L,Akk0580,Akk0880,Ak1370,Akk1376,Akk14115,Akk1473,Akk14745,Akk1476,Akk1570,Akk1573,Akk1576,Akk1610,Akk1613,Akk1616,Akk1683,Akk1713,Akk1756,Akk1826d,Akk1863,Akk18645,Akk1990,Akk2000,Akk2030,Akk2090,Akk2190,Akk2196,Akk2633,Akk2650,Akk2670,Akk2680,Akk2750,AkkB40	1	23	1	10	1	7
Galactose degradation, Leloir pathway, galactose => alpha-D-glucose-1P	2.04251e-41	1	1	NA	M00632	MucT,Akk0096,Akk0196,Akk0200,Akk0490,Akk0496a,Akk0500B,Akk0500L,Akk0580,Akk0880,Ak1370,Akk1376,Akk14115,Akk1473,Akk14745,Akk1476,Akk1570,Akk1573,Akk1576,Akk1610,Akk1613,Akk1616,Akk1683,Akk1713,Akk1756,Akk1826d,Akk1863,Akk18645,Akk1990,Akk2000,Akk2030,Akk2090,Akk2190,Akk2196,Akk2633,Akk2650,Akk2670,Akk2680,Akk2750,AkkB40	1	23	1	10	1	7
Gluconeogenesis, oxaloacetate => fructose-6P	2.04251e-41	1	1	NA	M00003	MucT,Akk0096,Akk0196,Akk0200,Akk0490,Akk0496a,Akk0500B,Akk0500L,Akk0580,Akk0880,Ak1370,Akk1376,Akk14115,Akk1473,Akk14745,Akk1476,Akk1570,Akk1573,Akk1576,Akk1610,Akk1613,Akk1616,Akk1683,Akk1713,Akk1756,Akk1826d,Akk1863,Akk18645,Akk1990,Akk2000,Akk2030,Akk2090,Akk2190,Akk2196,Akk2633,Akk2650,Akk2670,Akk2680,Akk2750,AkkB40	1	23	1	10	1	7
Glycogen biosynthesis, glucose-1P => glycogen/starch	2.04251e-41	1	1	NA	M00854	MucT,Akk0096,Akk0196,Akk0200,Akk0490,Akk0496a,Akk0500B,Akk0500L,Akk0580,Akk0880,Ak1370,Akk1376,Akk14115,Akk1473,Akk14745,Akk1476,Akk1570,Akk1573,Akk1576,Akk1610,Akk1613,Akk1616,Akk1683,Akk1713,Akk1756,Akk1826d,Akk1863,Akk18645,Akk1990,Akk2000,Akk2030,Akk2090,Akk2190,Akk2196,Akk2633,Akk2650,Akk2670,Akk2680,Akk2750,AkkB40	1	23	1	10	1	7
Glycolysis (Embden-Meyerhof pathway), glucose => pyruvate	2.04251e-41	1	1	NA	M00001	MucT,Akk0096,Akk0196,Akk0200,Akk0490,Akk0496a,Akk0500B,Akk0500L,Akk0580,Akk0880,Ak1370,Akk1376,Akk14115,Akk1473,Akk14745,Akk1476,Akk1570,Akk1573,Akk1576,Akk1610,Akk1613,Akk1616,Akk1683,Akk1713,Akk1756,Akk1826d,Akk1863,Akk18645,Akk1990,Akk2000,Akk2030,Akk2090,Akk2190,Akk2196,Akk2633,Akk2650,Akk2670,Akk2680,Akk2750,AkkB40	1	23	1	10	1	7
Glycolysis, core module involving three-carbon compounds	2.04251e-41	1	1	NA	M00002	MucT,Akk0096,Akk0196,Akk0200,Akk0490,Akk0496a,Akk0500B,Akk0500L,Akk0580,Akk0880,Ak1370,Akk1376,Akk14115,Akk1473,Akk14745,Akk1476,Akk1570,Akk1573,Akk1576,Akk1610,Akk1613,Akk1616,Akk1683,Akk1713,Akk1756,Akk1826d,Akk1863,Akk18645,Akk1990,Akk2000,Akk2030,Akk2090,Akk2190,Akk2196,Akk2633,Akk2650,Akk2670,Akk2680,Akk2750,AkkB40	1	23	1	10	1	7
Guanine ribonucleotide biosynthesis IMP => GDP,GTP	2.04251e-41	1	1	NA	M00050	MucT,Akk0096,Akk0196,Akk0200,Akk0490,Akk0496a,Akk0500B,Akk0500L,Akk0580,Akk0880,Ak1370,Akk1376,Akk14115,Akk1473,Akk14745,Akk1476,Akk1570,Akk1573,Akk1576,Akk1610,Akk1613,Akk1616,Akk1683,Akk1713,Akk1756,Akk1826d,Akk1863,Akk18645,Akk1990,Akk2000,Akk2030,Akk2090,Akk2190,Akk2196,Akk2633,Akk2650,Akk2670,Akk2680,Akk2750,AkkB40	1	23	1	10	1	7
Heme biosynthesis, archaea, siroheme => heme	2.04251e-41	1	1	NA	M00847	MucT,Akk0096,Akk0196,Akk0200,Akk0490,Akk0496a,Akk0500B,Akk0500L,Akk0580,Akk0880,Ak1370,Akk1376,Akk14115,Akk1473,Akk14745,Akk1476,Akk1570,Akk1573,Akk1576,Akk1610,Akk1613,Akk1616,Akk1683,Akk1713,Akk1756,Akk1826d,Akk1863,Akk18645,Akk1990,Akk2000,Akk2030,Akk2090,Akk2190,Akk2196,Akk2633,Akk2650,Akk2670,Akk2680,Akk2750,AkkB40	1	23	1	10	1	7
Heme biosynthesis, plants and bacteria, glutamate => heme	2.04251e-41	1	1	NA	M00121	MucT,Akk0096,Akk0196,Akk0200,Akk0490,Akk0496a,Akk0500B,Akk0500L,Akk0580,Akk0880,Ak1370,Akk1376,Akk14115,Akk1473,Akk14745,Akk1476,Akk1570,Akk1573,Akk1576,Akk1610,Akk1613,Akk1616,Akk1683,Akk1713,Akk1756,Akk1826d,Akk1863,Akk18645,Akk1990,Akk2000,Akk2030,Akk2090,Akk2190,Akk2196,Akk2633,Akk2650,Akk2670,Akk2680,Akk2750,AkkB40	1	23	1	10	1	7
Histidine biosynthesis, PRPP => histidine	2.04251e-41	1	1	NA	M00026	MucT,Akk0096,Akk0196,Akk0200,Akk0490,Akk0496a,Akk0500B,Akk0500L,Akk0580,Akk0880,Ak1370,Akk1376,Akk14115,Akk1473,Akk14745,Akk1476,Akk1570,Akk1573,Akk1576,Akk1610,Akk1613,Akk1616,Akk1683,Akk1713,Akk1756,Akk1826d,Akk1863,Akk18645,Akk1990,Akk2000,Akk2030,Akk2090,Akk2190,Akk2196,Akk2633,Akk2650,Akk2670,Akk2680,Akk2750,AkkB40	1	23	1	10	1	7
Inosine monophosphate biosynthesis, PRPP + glutamine => IMP	2.04251e-41	1	1	NA	M00048	MucT,Akk0096,Akk0196,Akk0200,Akk0490,Akk0496a,Akk0500B,Akk0500L,Akk0580,Akk0880,Ak1370,Akk1376,Akk14115,Akk1473,Akk14745,Akk1476,Akk1570,Akk1573,Akk1576,Akk1610,Akk1613,Akk1616,Akk1683,Akk1713,Akk1756,Akk1826d,Akk1863,Akk18645,Akk1990,Akk2000,Akk2030,Akk2090,Akk2190,Akk2196,Akk2633,Akk2650,Akk2670,Akk2680,Akk2750,AkkB40	1	23	1	10	1	7
Isoleucine biosynthesis, threonine => 2-oxobutanoate => isoleucine	2.04251e-41	1	1	NA	M00570	MucT,Akk0096,Akk0196,Akk0200,Akk0490,Akk0496a,Akk0500B,Akk0500L,Akk0580,Akk0880,Ak1370,Akk1376,Akk14115,Akk1473,Akk14745,Akk1476,Akk1570,Akk1573,Akk1576,Akk1610,Akk1613,Akk1616,Akk1683,Akk1713,Akk1756,Akk1826d,Akk1863,Akk18645,Akk1990,Akk2000,Akk2030,Akk2090,Akk2190,Akk2196,Akk2633,Akk2650,Akk2670,Akk2680,Akk2750,AkkB40	1	23	1	10	1	7
KDO2-lipid A biosynthesis, Raetz pathway, LpxL-LpxM type	2.04251e-41	1	1	NA	M00060	MucT,Akk0096,Akk0196,Akk0200,Akk0490,Akk0496a,Akk0500B,Akk0500L,Akk0580,Akk0880,Ak1370,Akk1376,Akk14115,Akk1473,Akk14745,Akk1476,Akk1570,Akk1573,Akk1576,Akk1610,Akk1613,Akk1616,Akk1683,Akk1713,Akk1756,Akk1826d,Akk1863,Akk18645,Akk1990,Akk2000,Akk2030,Akk2090,Akk2190,Akk2196,Akk2633,Akk2650,Akk2670,Akk2680,Akk2750,AkkB40	1	23	1	10	1	7
KDO2-lipid A biosynthesis, Raetz pathway, non-LpxL-LpxM type	2.04251e-41	1	1	NA	M00866	MucT,Akk0096,Akk0196,Akk0200,Akk0490,Akk0496a,Akk0500B,Akk0500L,Akk0580,Akk0880,Ak1370,Akk1376,Akk14115,Akk1473,Akk14745,Akk1476,Akk1570,Akk1573,Akk1576,Akk1610,Akk1613,Akk1616,Akk1683,Akk1713,Akk1756,Akk1826d,Akk1863,Akk18645,Akk1990,Akk2000,Akk2030,Akk2090,Akk2190,Akk2196,Akk2633,Akk2650,Akk2670,Akk2680,Akk2750,AkkB40	1	23	1	10	1	7
Leucine biosynthesis, 2-oxoisovalerate => 2-oxoisocaproate	2.04251e-41	1	1	NA	M00432	MucT,Akk0096,Akk0196,Akk0200,Akk0490,Akk0496a,Akk0500B,Akk0500L,Akk0580,Akk0880,Ak1370,Akk1376,Akk14115,Akk1473,Akk14745,Akk1476,Akk1570,Akk1573,Akk1576,Akk1610,Akk1613,Akk1616,Akk1683,Akk1713,Akk1756,Akk1826d,Akk1863,Akk18645,Akk1990,Akk2000,Akk2030,Akk2090,Akk2190,Akk2196,Akk2633,Akk2650,Akk2670,Akk2680,Akk2750,AkkB40	1	23	1	10	1	7
Lysine biosynthesis, acetyl-DAP pathway, aspartate => lysine	2.04251e-41	1	1	NA	M00525	MucT,Akk0096,Akk0196,Akk0200,Akk0490,Akk0496a,Akk0500B,Akk0500L,Akk0580,Akk0880,Ak1370,Akk1376,Akk14115,Akk1473,Akk14745,Akk1476,Akk1570,Akk1573,Akk1576,Akk1610,Akk1613,Akk1616,Akk1683,Akk1713,Akk1756,Akk1826d,Akk1863,Akk18645,Akk1990,Akk2000,Akk2030,Akk2090,Akk2190,Akk2196,Akk2633,Akk2650,Akk2670,Akk2680,Akk2750,AkkB40	1	23	1	10	1	7
Lysine biosynthesis, DAP aminotransferase pathway, aspartate => lysine	2.04251e-41	1	1	NA	M00527	MucT,Akk0096,Akk0196,Akk0200,Akk0490,Akk0496a,Akk0500B,Akk0500L,Akk0580,Akk0880,Ak1370,Akk1376,Akk14115,Akk1473,Akk14745,Akk1476,Akk1570,Akk1573,Akk1576,Akk1610,Akk1613,Akk1616,Akk1683,Akk1713,Akk1756,Akk1826d,Akk1863,Akk18645,Akk1990,Akk2000,Akk2030,Akk2090,Akk2190,Akk2196,Akk2633,Akk2650,Akk2670,Akk2680,Akk2750,AkkB40	1	23	1	10	1	7
Lysine biosynthesis, DAP dehydrogenase pathway, aspartate => lysine	2.04251e-41	1	1	NA	M00526	MucT,Akk0096,Akk0196,Akk0200,Akk0490,Akk0496a,Akk0500B,Akk0500L,Akk0580,Akk0880,Ak1370,Akk1376,Akk14115,Akk1473,Akk14745,Akk1476,Akk1570,Akk1573,Akk1576,Akk1610,Akk1613,Akk1616,Akk1683,Akk1713,Akk1756,Akk1826d,Akk1863,Akk18645,Akk1990,Akk2000,Akk2030,Akk2090,Akk2190,Akk2196,Akk2633,Akk2650,Akk2670,Akk2680,Akk2750,AkkB40	1	23	1	10	1	7
Lysine biosynthesis, succinyl-DAP pathway, aspartate => lysine	2.04251e-41	1	1	NA	M00016	MucT,Akk0096,Akk0196,Akk0200,Akk0490,Akk0496a,Akk0500B,Akk0500L,Akk0580,Akk0880,Ak1370,Akk1376,Akk14115,Akk1473,Akk14745,Akk1476,Akk1570,Akk1573,Akk1576,Akk1610,Akk1613,Akk1616,Akk1683,Akk1713,Akk1756,Akk1826d,Akk1863,Akk18645,Akk1990,Akk2000,Akk2030,Akk2090,Akk2190,Akk2196,Akk2633,Akk2650,Akk2670,Akk2680,Akk2750,AkkB40	1	23	1	10	1	7
Methionine biosynthesis, apartate => homoserine => methionine	2.04251e-41	1	1	NA	M00017	MucT,Akk0096,Akk0196,Akk0200,Akk0490,Akk0496a,Akk0500B,Akk0500L,Akk0580,Akk0880,Ak1370,Akk1376,Akk14115,Akk1473,Akk14745,Akk1476,Akk1570,Akk1573,Akk1576,Akk1610,Akk1613,Akk1616,Akk1683,Akk1713,Akk1756,Akk1826d,Akk1863,Akk18645,Akk1990,Akk2000,Akk2030,Akk2090,Akk2190,Akk2196,Akk2633,Akk2650,Akk2670,Akk2680,Akk2750,AkkB40	1	23	1	10	1	7
Methionine degradation	2.04251e-41	1	1	NA	M00035	MucT,Akk0096,Akk0196,Akk0200,Akk0490,Akk0496a,Akk0500B,Akk0500L,Akk0580,Akk0880,Ak1370,Akk1376,Akk14115,Akk1473,Akk14745,Akk1476,Akk1570,Akk1573,Akk1576,Akk1610,Akk1613,Akk1616,Akk1683,Akk1713,Akk1756,Akk1826d,Akk1863,Akk18645,Akk1990,Akk2000,Akk2030,Akk2090,Akk2190,Akk2196,Akk2633,Akk2650,Akk2670,Akk2680,Akk2750,AkkB40	1	23	1	10	1	7
NAD biosynthesis, aspartate => quinolinate => NAD	2.04251e-41	1	1	NA	M00115	MucT,Akk0096,Akk0196,Akk0200,Akk0490,Akk0496a,Akk0500B,Akk0500L,Akk0580,Akk0880,Ak1370,Akk1376,Akk14115,Akk1473,Akk14745,Akk1476,Akk1570,Akk1573,Akk1576,Akk1610,Akk1613,Akk1616,Akk1683,Akk1713,Akk1756,Akk1826d,Akk1863,Akk18645,Akk1990,Akk2000,Akk2030,Akk2090,Akk2190,Akk2196,Akk2633,Akk2650,Akk2670,Akk2680,Akk2750,AkkB40	1	23	1	10	1	7
NADH:quinone oxidoreductase, prokaryotes	2.04251e-41	1	1	NA	M00144	MucT,Akk0096,Akk0196,Akk0200,Akk0490,Akk0496a,Akk0500B,Akk0500L,Akk0580,Akk0880,Ak1370,Akk1376,Akk14115,Akk1473,Akk14745,Akk1476,Akk1570,Akk1573,Akk1576,Akk1610,Akk1613,Akk1616,Akk1683,Akk1713,Akk1756,Akk1826d,Akk1863,Akk18645,Akk1990,Akk2000,Akk2030,Akk2090,Akk2190,Akk2196,Akk2633,Akk2650,Akk2670,Akk2680,Akk2750,AkkB40	1	23	1	10	1	7
Nucleotide sugar biosynthesis, galactose => UDP-galactose	2.04251e-41	1	1	NA	M00554	MucT,Akk0096,Akk0196,Akk0200,Akk0490,Akk0496a,Akk0500B,Akk0500L,Akk0580,Akk0880,Ak1370,Akk1376,Akk14115,Akk1473,Akk14745,Akk1476,Akk1570,Akk1573,Akk1576,Akk1610,Akk1613,Akk1616,Akk1683,Akk1713,Akk1756,Akk1826d,Akk1863,Akk18645,Akk1990,Akk2000,Akk2030,Akk2090,Akk2190,Akk2196,Akk2633,Akk2650,Akk2670,Akk2680,Akk2750,AkkB40	1	23	1	10	1	7
Nucleotide sugar biosynthesis, glucose => UDP-glucose	2.04251e-41	1	1	NA	M00549	MucT,Akk0096,Akk0196,Akk0200,Akk0490,Akk0496a,Akk0500B,Akk0500L,Akk0580,Akk0880,Ak1370,Akk1376,Akk14115,Akk1473,Akk14745,Akk1476,Akk1570,Akk1573,Akk1576,Akk1610,Akk1613,Akk1616,Akk1683,Akk1713,Akk1756,Akk1826d,Akk1863,Akk18645,Akk1990,Akk2000,Akk2030,Akk2090,Akk2190,Akk2196,Akk2633,Akk2650,Akk2670,Akk2680,Akk2750,AkkB40	1	23	1	10	1	7
Ornithine biosynthesis, glutamate => ornithine	2.04251e-41	1	1	NA	M00028	MucT,Akk0096,Akk0196,Akk0200,Akk0490,Akk0496a,Akk0500B,Akk0500L,Akk0580,Akk0880,Ak1370,Akk1376,Akk14115,Akk1473,Akk14745,Akk1476,Akk1570,Akk1573,Akk1576,Akk1610,Akk1613,Akk1616,Akk1683,Akk1713,Akk1756,Akk1826d,Akk1863,Akk18645,Akk1990,Akk2000,Akk2030,Akk2090,Akk2190,Akk2196,Akk2633,Akk2650,Akk2670,Akk2680,Akk2750,AkkB40	1	23	1	10	1	7
Pantothenate biosynthesis, valine/L-aspartate => pantothenate	2.04251e-41	1	1	NA	M00119	MucT,Akk0096,Akk0196,Akk0200,Akk0490,Akk0496a,Akk0500B,Akk0500L,Akk0580,Akk0880,Ak1370,Akk1376,Akk14115,Akk1473,Akk14745,Akk1476,Akk1570,Akk1573,Akk1576,Akk1610,Akk1613,Akk1616,Akk1683,Akk1713,Akk1756,Akk1826d,Akk1863,Akk18645,Akk1990,Akk2000,Akk2030,Akk2090,Akk2190,Akk2196,Akk2633,Akk2650,Akk2670,Akk2680,Akk2750,AkkB40	1	23	1	10	1	7
Pentose phosphate pathway (Pentose phosphate cycle)	2.04251e-41	1	1	NA	M00004	MucT,Akk0096,Akk0196,Akk0200,Akk0490,Akk0496a,Akk0500B,Akk0500L,Akk0580,Akk0880,Ak1370,Akk1376,Akk14115,Akk1473,Akk14745,Akk1476,Akk1570,Akk1573,Akk1576,Akk1610,Akk1613,Akk1616,Akk1683,Akk1713,Akk1756,Akk1826d,Akk1863,Akk18645,Akk1990,Akk2000,Akk2030,Akk2090,Akk2190,Akk2196,Akk2633,Akk2650,Akk2670,Akk2680,Akk2750,AkkB40	1	23	1	10	1	7
Pentose phosphate pathway, non-oxidative phase, fructose 6P => ribose 5P	2.04251e-41	1	1	NA	M00007	MucT,Akk0096,Akk0196,Akk0200,Akk0490,Akk0496a,Akk0500B,Akk0500L,Akk0580,Akk0880,Ak1370,Akk1376,Akk14115,Akk1473,Akk14745,Akk1476,Akk1570,Akk1573,Akk1576,Akk1610,Akk1613,Akk1616,Akk1683,Akk1713,Akk1756,Akk1826d,Akk1863,Akk18645,Akk1990,Akk2000,Akk2030,Akk2090,Akk2190,Akk2196,Akk2633,Akk2650,Akk2670,Akk2680,Akk2750,AkkB40	1	23	1	10	1	7
Phenylalanine biosynthesis, chorismate => phenylpyruvate => phenylalanine	2.04251e-41	1	1	NA	M00024	MucT,Akk0096,Akk0196,Akk0200,Akk0490,Akk0496a,Akk0500B,Akk0500L,Akk0580,Akk0880,Ak1370,Akk1376,Akk14115,Akk1473,Akk14745,Akk1476,Akk1570,Akk1573,Akk1576,Akk1610,Akk1613,Akk1616,Akk1683,Akk1713,Akk1756,Akk1826d,Akk1863,Akk18645,Akk1990,Akk2000,Akk2030,Akk2090,Akk2190,Akk2196,Akk2633,Akk2650,Akk2670,Akk2680,Akk2750,AkkB40	1	23	1	10	1	7
Phosphatidylethanolamine (PE) biosynthesis, PA => PS => PE	2.04251e-41	1	1	NA	M00093	MucT,Akk0096,Akk0196,Akk0200,Akk0490,Akk0496a,Akk0500B,Akk0500L,Akk0580,Akk0880,Ak1370,Akk1376,Akk14115,Akk1473,Akk14745,Akk1476,Akk1570,Akk1573,Akk1576,Akk1610,Akk1613,Akk1616,Akk1683,Akk1713,Akk1756,Akk1826d,Akk1863,Akk18645,Akk1990,Akk2000,Akk2030,Akk2090,Akk2190,Akk2196,Akk2633,Akk2650,Akk2670,Akk2680,Akk2750,AkkB40	1	23	1	10	1	7
Pimeloyl-ACP biosynthesis, BioC-BioH pathway, malonyl-ACP => pimeloyl-ACP	2.04251e-41	1	1	NA	M00572	MucT,Akk0096,Akk0196,Akk0200,Akk0490,Akk0496a,Akk0500B,Akk0500L,Akk0580,Akk0880,Ak1370,Akk1376,Akk14115,Akk1473,Akk14745,Akk1476,Akk1570,Akk1573,Akk1576,Akk1610,Akk1613,Akk1616,Akk1683,Akk1713,Akk1756,Akk1826d,Akk1863,Akk18645,Akk1990,Akk2000,Akk2030,Akk2090,Akk2190,Akk2196,Akk2633,Akk2650,Akk2670,Akk2680,Akk2750,AkkB40	1	23	1	10	1	7
Proline biosynthesis, glutamate => proline	2.04251e-41	1	1	NA	M00015	MucT,Akk0096,Akk0196,Akk0200,Akk0490,Akk0496a,Akk0500B,Akk0500L,Akk0580,Akk0880,Ak1370,Akk1376,Akk14115,Akk1473,Akk14745,Akk1476,Akk1570,Akk1573,Akk1576,Akk1610,Akk1613,Akk1616,Akk1683,Akk1713,Akk1756,Akk1826d,Akk1863,Akk18645,Akk1990,Akk2000,Akk2030,Akk2090,Akk2190,Akk2196,Akk2633,Akk2650,Akk2670,Akk2680,Akk2750,AkkB40	1	23	1	10	1	7
Propanoyl-CoA metabolism, propanoyl-CoA => succinyl-CoA	2.04251e-41	1	1	NA	M00741	MucT,Akk0096,Akk0196,Akk0200,Akk0490,Akk0496a,Akk0500B,Akk0500L,Akk0580,Akk0880,Ak1370,Akk1376,Akk14115,Akk1473,Akk14745,Akk1476,Akk1570,Akk1573,Akk1576,Akk1610,Akk1613,Akk1616,Akk1683,Akk1713,Akk1756,Akk1826d,Akk1863,Akk18645,Akk1990,Akk2000,Akk2030,Akk2090,Akk2190,Akk2196,Akk2633,Akk2650,Akk2670,Akk2680,Akk2750,AkkB40	1	23	1	10	1	7
PRPP biosynthesis, ribose 5P => PRPP	2.04251e-41	1	1	NA	M00005	MucT,Akk0096,Akk0196,Akk0200,Akk0490,Akk0496a,Akk0500B,Akk0500L,Akk0580,Akk0880,Ak1370,Akk1376,Akk14115,Akk1473,Akk14745,Akk1476,Akk1570,Akk1573,Akk1576,Akk1610,Akk1613,Akk1616,Akk1683,Akk1713,Akk1756,Akk1826d,Akk1863,Akk18645,Akk1990,Akk2000,Akk2030,Akk2090,Akk2190,Akk2196,Akk2633,Akk2650,Akk2670,Akk2680,Akk2750,AkkB40	1	23	1	10	1	7
Pyrimidine deoxyribonuleotide biosynthesis, CDP/CTP => dCDP/dCTP,dTDP/dTTP	2.04251e-41	1	1	NA	M00053	MucT,Akk0096,Akk0196,Akk0200,Akk0490,Akk0496a,Akk0500B,Akk0500L,Akk0580,Akk0880,Ak1370,Akk1376,Akk14115,Akk1473,Akk14745,Akk1476,Akk1570,Akk1573,Akk1576,Akk1610,Akk1613,Akk1616,Akk1683,Akk1713,Akk1756,Akk1826d,Akk1863,Akk18645,Akk1990,Akk2000,Akk2030,Akk2090,Akk2190,Akk2196,Akk2633,Akk2650,Akk2670,Akk2680,Akk2750,AkkB40	1	23	1	10	1	7
Pyrimidine ribonucleotide biosynthesis, UMP => UDP/UTP,CDP/CTP	2.04251e-41	1	1	NA	M00052	MucT,Akk0096,Akk0196,Akk0200,Akk0490,Akk0496a,Akk0500B,Akk0500L,Akk0580,Akk0880,Ak1370,Akk1376,Akk14115,Akk1473,Akk14745,Akk1476,Akk1570,Akk1573,Akk1576,Akk1610,Akk1613,Akk1616,Akk1683,Akk1713,Akk1756,Akk1826d,Akk1863,Akk18645,Akk1990,Akk2000,Akk2030,Akk2090,Akk2190,Akk2196,Akk2633,Akk2650,Akk2670,Akk2680,Akk2750,AkkB40	1	23	1	10	1	7
Pyruvate oxidation, pyruvate => acetyl-CoA	2.04251e-41	1	1	NA	M00307	MucT,Akk0096,Akk0196,Akk0200,Akk0490,Akk0496a,Akk0500B,Akk0500L,Akk0580,Akk0880,Ak1370,Akk1376,Akk14115,Akk1473,Akk14745,Akk1476,Akk1570,Akk1573,Akk1576,Akk1610,Akk1613,Akk1616,Akk1683,Akk1713,Akk1756,Akk1826d,Akk1863,Akk18645,Akk1990,Akk2000,Akk2030,Akk2090,Akk2190,Akk2196,Akk2633,Akk2650,Akk2670,Akk2680,Akk2750,AkkB40	1	23	1	10	1	7
Reductive citrate cycle (Arnon-Buchanan cycle)	2.04251e-41	1	1	NA	M00173	MucT,Akk0096,Akk0196,Akk0200,Akk0490,Akk0496a,Akk0500B,Akk0500L,Akk0580,Akk0880,Ak1370,Akk1376,Akk14115,Akk1473,Akk14745,Akk1476,Akk1570,Akk1573,Akk1576,Akk1610,Akk1613,Akk1616,Akk1683,Akk1713,Akk1756,Akk1826d,Akk1863,Akk18645,Akk1990,Akk2000,Akk2030,Akk2090,Akk2190,Akk2196,Akk2633,Akk2650,Akk2670,Akk2680,Akk2750,AkkB40	1	23	1	10	1	7
Reductive pentose phosphate cycle (Calvin cycle)	2.04251e-41	1	1	NA	M00165	MucT,Akk0096,Akk0196,Akk0200,Akk0490,Akk0496a,Akk0500B,Akk0500L,Akk0580,Akk0880,Ak1370,Akk1376,Akk14115,Akk1473,Akk14745,Akk1476,Akk1570,Akk1573,Akk1576,Akk1610,Akk1613,Akk1616,Akk1683,Akk1713,Akk1756,Akk1826d,Akk1863,Akk18645,Akk1990,Akk2000,Akk2030,Akk2090,Akk2190,Akk2196,Akk2633,Akk2650,Akk2670,Akk2680,Akk2750,AkkB40	1	23	1	10	1	7
Reductive pentose phosphate cycle, glyceraldehyde-3P => ribulose-5P	2.04251e-41	1	1	NA	M00167	MucT,Akk0096,Akk0196,Akk0200,Akk0490,Akk0496a,Akk0500B,Akk0500L,Akk0580,Akk0880,Ak1370,Akk1376,Akk14115,Akk1473,Akk14745,Akk1476,Akk1570,Akk1573,Akk1576,Akk1610,Akk1613,Akk1616,Akk1683,Akk1713,Akk1756,Akk1826d,Akk1863,Akk18645,Akk1990,Akk2000,Akk2030,Akk2090,Akk2190,Akk2196,Akk2633,Akk2650,Akk2670,Akk2680,Akk2750,AkkB40	1	23	1	10	1	7
Reductive pentose phosphate cycle, ribulose-5P => glyceraldehyde-3P	2.04251e-41	1	1	NA	M00166	MucT,Akk0096,Akk0196,Akk0200,Akk0490,Akk0496a,Akk0500B,Akk0500L,Akk0580,Akk0880,Ak1370,Akk1376,Akk14115,Akk1473,Akk14745,Akk1476,Akk1570,Akk1573,Akk1576,Akk1610,Akk1613,Akk1616,Akk1683,Akk1713,Akk1756,Akk1826d,Akk1863,Akk18645,Akk1990,Akk2000,Akk2030,Akk2090,Akk2190,Akk2196,Akk2633,Akk2650,Akk2670,Akk2680,Akk2750,AkkB40	1	23	1	10	1	7
Riboflavin biosynthesis, plants and bacteria, GTP => riboflavin/FMN/FAD	2.04251e-41	1	1	NA	M00125	MucT,Akk0096,Akk0196,Akk0200,Akk0490,Akk0496a,Akk0500B,Akk0500L,Akk0580,Akk0880,Ak1370,Akk1376,Akk14115,Akk1473,Akk14745,Akk1476,Akk1570,Akk1573,Akk1576,Akk1610,Akk1613,Akk1616,Akk1683,Akk1713,Akk1756,Akk1826d,Akk1863,Akk18645,Akk1990,Akk2000,Akk2030,Akk2090,Akk2190,Akk2196,Akk2633,Akk2650,Akk2670,Akk2680,Akk2750,AkkB40	1	23	1	10	1	7
Shikimate pathway, phosphoenolpyruvate + erythrose-4P => chorismate	2.04251e-41	1	1	NA	M00022	MucT,Akk0096,Akk0196,Akk0200,Akk0490,Akk0496a,Akk0500B,Akk0500L,Akk0580,Akk0880,Ak1370,Akk1376,Akk14115,Akk1473,Akk14745,Akk1476,Akk1570,Akk1573,Akk1576,Akk1610,Akk1613,Akk1616,Akk1683,Akk1713,Akk1756,Akk1826d,Akk1863,Akk18645,Akk1990,Akk2000,Akk2030,Akk2090,Akk2190,Akk2196,Akk2633,Akk2650,Akk2670,Akk2680,Akk2750,AkkB40	1	23	1	10	1	7
Siroheme biosynthesis, glutamyl-tRNA => siroheme	2.04251e-41	1	1	NA	M00846	MucT,Akk0096,Akk0196,Akk0200,Akk0490,Akk0496a,Akk0500B,Akk0500L,Akk0580,Akk0880,Ak1370,Akk1376,Akk14115,Akk1473,Akk14745,Akk1476,Akk1570,Akk1573,Akk1576,Akk1610,Akk1613,Akk1616,Akk1683,Akk1713,Akk1756,Akk1826d,Akk1863,Akk18645,Akk1990,Akk2000,Akk2030,Akk2090,Akk2190,Akk2196,Akk2633,Akk2650,Akk2670,Akk2680,Akk2750,AkkB40	1	23	1	10	1	7
Succinate dehydrogenase, prokaryotes	2.04251e-41	1	1	NA	M00149	MucT,Akk0096,Akk0196,Akk0200,Akk0490,Akk0496a,Akk0500B,Akk0500L,Akk0580,Akk0880,Ak1370,Akk1376,Akk14115,Akk1473,Akk14745,Akk1476,Akk1570,Akk1573,Akk1576,Akk1610,Akk1613,Akk1616,Akk1683,Akk1713,Akk1756,Akk1826d,Akk1863,Akk18645,Akk1990,Akk2000,Akk2030,Akk2090,Akk2190,Akk2196,Akk2633,Akk2650,Akk2670,Akk2680,Akk2750,AkkB40	1	23	1	10	1	7
Tetrahydrofolate biosynthesis, GTP => THF	2.04251e-41	1	1	NA	M00126	MucT,Akk0096,Akk0196,Akk0200,Akk0490,Akk0496a,Akk0500B,Akk0500L,Akk0580,Akk0880,Ak1370,Akk1376,Akk14115,Akk1473,Akk14745,Akk1476,Akk1570,Akk1573,Akk1576,Akk1610,Akk1613,Akk1616,Akk1683,Akk1713,Akk1756,Akk1826d,Akk1863,Akk18645,Akk1990,Akk2000,Akk2030,Akk2090,Akk2190,Akk2196,Akk2633,Akk2650,Akk2670,Akk2680,Akk2750,AkkB40	1	23	1	10	1	7
Thiamine biosynthesis, prokaryotes, AIR (+ DXP/tyrosine) => TMP/TPP	2.04251e-41	1	1	NA	M00127	MucT,Akk0096,Akk0196,Akk0200,Akk0490,Akk0496a,Akk0500B,Akk0500L,Akk0580,Akk0880,Ak1370,Akk1376,Akk14115,Akk1473,Akk14745,Akk1476,Akk1570,Akk1573,Akk1576,Akk1610,Akk1613,Akk1616,Akk1683,Akk1713,Akk1756,Akk1826d,Akk1863,Akk18645,Akk1990,Akk2000,Akk2030,Akk2090,Akk2190,Akk2196,Akk2633,Akk2650,Akk2670,Akk2680,Akk2750,AkkB40	1	23	1	10	1	7
Threonine biosynthesis, aspartate => homoserine => threonine	2.04251e-41	1	1	NA	M00018	MucT,Akk0096,Akk0196,Akk0200,Akk0490,Akk0496a,Akk0500B,Akk0500L,Akk0580,Akk0880,Ak1370,Akk1376,Akk14115,Akk1473,Akk14745,Akk1476,Akk1570,Akk1573,Akk1576,Akk1610,Akk1613,Akk1616,Akk1683,Akk1713,Akk1756,Akk1826d,Akk1863,Akk18645,Akk1990,Akk2000,Akk2030,Akk2090,Akk2190,Akk2196,Akk2633,Akk2650,Akk2670,Akk2680,Akk2750,AkkB40	1	23	1	10	1	7
Tryptophan biosynthesis, chorismate => tryptophan	2.04251e-41	1	1	NA	M00023	MucT,Akk0096,Akk0196,Akk0200,Akk0490,Akk0496a,Akk0500B,Akk0500L,Akk0580,Akk0880,Ak1370,Akk1376,Akk14115,Akk1473,Akk14745,Akk1476,Akk1570,Akk1573,Akk1576,Akk1610,Akk1613,Akk1616,Akk1683,Akk1713,Akk1756,Akk1826d,Akk1863,Akk18645,Akk1990,Akk2000,Akk2030,Akk2090,Akk2190,Akk2196,Akk2633,Akk2650,Akk2670,Akk2680,Akk2750,AkkB40	1	23	1	10	1	7
Tyrosine biosynthesis, chorismate => HPP => tyrosine	2.04251e-41	1	1	NA	M00025	MucT,Akk0096,Akk0196,Akk0200,Akk0490,Akk0496a,Akk0500B,Akk0500L,Akk0580,Akk0880,Ak1370,Akk1376,Akk14115,Akk1473,Akk14745,Akk1476,Akk1570,Akk1573,Akk1576,Akk1610,Akk1613,Akk1616,Akk1683,Akk1713,Akk1756,Akk1826d,Akk1863,Akk18645,Akk1990,Akk2000,Akk2030,Akk2090,Akk2190,Akk2196,Akk2633,Akk2650,Akk2670,Akk2680,Akk2750,AkkB40	1	23	1	10	1	7
Uridine monophosphate biosynthesis, glutamine (+ PRPP) => UMP	2.04251e-41	1	1	NA	M00051	MucT,Akk0096,Akk0196,Akk0200,Akk0490,Akk0496a,Akk0500B,Akk0500L,Akk0580,Akk0880,Ak1370,Akk1376,Akk14115,Akk1473,Akk14745,Akk1476,Akk1570,Akk1573,Akk1576,Akk1610,Akk1613,Akk1616,Akk1683,Akk1713,Akk1756,Akk1826d,Akk1863,Akk18645,Akk1990,Akk2000,Akk2030,Akk2090,Akk2190,Akk2196,Akk2633,Akk2650,Akk2670,Akk2680,Akk2750,AkkB40	1	23	1	10	1	7
Valine/isoleucine biosynthesis, pyruvate => valine / 2-oxobutanoate => isoleucine	2.04251e-41	1	1	NA	M00019	MucT,Akk0096,Akk0196,Akk0200,Akk0490,Akk0496a,Akk0500B,Akk0500L,Akk0580,Akk0880,Ak1370,Akk1376,Akk14115,Akk1473,Akk14745,Akk1476,Akk1570,Akk1573,Akk1576,Akk1610,Akk1613,Akk1616,Akk1683,Akk1713,Akk1756,Akk1826d,Akk1863,Akk18645,Akk1990,Akk2000,Akk2030,Akk2090,Akk2190,Akk2196,Akk2633,Akk2650,Akk2670,Akk2680,Akk2750,AkkB40	1	23	1	10	1	7
