# Supplementary material for: Genotypic and Phenotypic Diversity among Human Isolates of Akkermansia muciniphila
Source: mBio. 2021 May 18;12(3):e00478-21. doi: 10.1128/mBio.00478-21 (PMC8262928; doi:10.1128/mBio.00478-21)
Supplement: TABLE S6 [file mbio.00478-21-st006.xlsx]

## Sheet: Sheet1
Patient_ID	Relative Akkermansia 16S rRNA abundance	PCR Clade Primer	Cq value	Sampling Time (months)	Isolated Clade
PID001	0	AmI	No amplification	0	0
		AmII	No amplification
		AmIV	No amplification
PID001	9.92e-05	AmI	No amplification	3	0
		AmII	No amplification
		AmIV	No amplification
PID001	0.0220967	AmI	No amplification	6	0
		AmII	No amplification
		AmIV	24.3511
PID009	0.121323	AmI	24.2292	0	AmI
		AmII	37.1204
		AmIV	No amplification
PID009	0.0807492	AmI	22.6168	1.5	AmI
		AmII	No amplification
		AmIV	36.7377
PID009	0.0965303	AmI	22.5184	3	AmI
		AmII	No amplification
		AmIV	37.1626
PID009	0.277471	AmI	20.1862	4.5	AmI
		AmII	No amplification
		AmIV	35.6339
PID009	0.231889	AmI	20.1715	6	AmIa
		AmII	No amplification
		AmIV	No amplification
PID019	0	AmI	No amplification	0	0
		AmII	No amplification
		AmIV	35.5217
PID019	2.19e-05	AmI	No amplification	1.5	AmI
		AmII	No amplification
		AmIV	No amplification
PID019	0	AmI	No amplification	3	0
		AmII	No amplification
		AmIV	No amplification
PID019	0.0877825	AmI	34.1936	6	AmIV
		AmII	No amplification
		AmIV	23.1836
PID033	0.109407	AmI	No amplification	0	AmII
		AmII	25.8758
		AmIV	No amplification
PID033	2.07e-05	AmI	No amplification	1.5	0
		AmII	No amplification
		AmIV	37.1451
PID033	0	AmI	No amplification	3	0
		AmII	No amplification
		AmIV	No amplification
PID033	0	AmI	36.511	4.5	0
		AmII	No amplification
		AmIV	32.7902
PID033	3.62e-05	AmI	34.5356	6	0
		AmII	No amplification
		AmIV	No amplification
PID049	0	AmI	37.0595	0	AmIV
		AmII	35.6749
		AmIV	33.4503
PID049	9.19e-05	AmI	No amplification	1.5	0
		AmII	No amplification
		AmIV	30.4063
PID049	6.12e-05	AmI	No amplification	3	0
		AmII	No amplification
		AmIV	No amplification
PID049	0	AmI	No amplification	4.5	0
		AmII	No amplification
		AmIV	31.7207
PID049	0.00105547	AmI	No amplification	6	AmIV
		AmII	No amplification
		AmIV	27.1325
PID137	0.0017594	AmI	24.6353	0	AmIb
		AmII	No amplification
		AmIV	No amplification
PID137	0.011549	AmI	25.3304	1.5	AmI
		AmII	No amplification
		AmIV	34.6836
PID137	0.00079372	AmI	29.7902	3	0
		AmII	No amplification
		AmIV	No amplification
PID137	0	AmI	No amplification	4.5	0
		AmII	36.9301
		AmIV	32.7691
PID137	0	AmI	No amplification	6	AmIb
		AmII	No amplification
		AmIV	No amplification
PID141	0.000150036	AmI	30.721	0	AmI
		AmII	No amplification
		AmIV	No amplification
PID141	0.264594	AmI	23.2103	1.5	AmIV
		AmII	No amplification
		AmIV	No amplification
PID141	0.000238936	AmI	No amplification	3	0
		AmII	36.8485
		AmIV	No amplification
PID141	6.72e-05	AmI	No amplification	6	0
		AmII	32.2967
		AmIV	No amplification
PID147	0	AmI	30.2887	0	0
		AmII	No amplification
		AmIV	No amplification
PID147	0.0859723	AmI	23.9171	4.5	AmIb, AmIb
		AmII	No amplification
		AmIV	No amplification
PID147	0.000620844	AmI	26.0886	6	AmII
		AmII	No amplification
		AmIV	No amplification
PID157	0.00466869	AmI	21.8741	0	AmIb
		AmII	No amplification
		AmIV	No amplification
PID157	0.0015555	AmI	23.6916	3	AmII
		AmII	No amplification
		AmIV	No amplification
PID157	0.0544264	AmI	20.1065	6	AmIb
		AmII	35.2562
		AmIV	No amplification
PID161	0.021393	AmI	24.5402	0	AmIb
		AmII	No amplification
		AmIV	No amplification
PID161	0.0903282	AmI	23.5835	1.5	AmI
		AmII	No amplification
		AmIV	No amplification
PID161	0.00760046	AmI	26.3257	3	AmIb
		AmII	No amplification
		AmIV	No amplification
PID161	0.0770592	AmI	24.121	4.5	AmI
		AmII	36.7936
		AmIV	No amplification
PID161	0.0197684	AmI	23.1678	6	AmIb
		AmII	No amplification
		AmIV	37.0782
PID175	0.064192	AmI	17.6868	0	AmI
		AmII	No amplification
		AmIV	No amplification
PID175	0.0216527	AmI	20.2441	1.5	AmI
		AmII	No amplification
		AmIV	No amplification
PID175	0.312458	AmI	20.3476	6	AmIb
		AmII	No amplification
		AmIV	No amplification
PID181	0.0013848	AmI	30.3305	0	0
		AmII	No amplification
		AmIV	No amplification
PID181	0.00122143	AmI	No amplification	1.5	0
		AmII	No amplification
		AmIV	No amplification
PID181	8.92e-05	AmI	No amplification	3	AmI
		AmII	No amplification
		AmIV	No amplification
PID181	0.000251816	AmI	35.529	4.5	0
		AmII	33.058
		AmIV	No amplification
PID181	0.00108444	AmI	34.6748	6	0
		AmII	28.5183
		AmIV	No amplification
PID182	0.0817531	AmI	22.1541	0	AmI
		AmII	No amplification
		AmIV	36.1611
PID182	0.000727819	AmI	36.7868	4.5	0
		AmII	No amplification
		AmIV	25.8348
PID182	0.00144095	AmI	No amplification	6	AmII, AmIV
		AmII	No amplification
		AmIV	27.4163
PID186	0.00350912	AmI	34.4823	0	0
		AmII	26.9863
		AmIV	36.0757
PID186	0.00085887	AmI	36.416	3	AmII
		AmII	28.238
		AmIV	No amplification
PID186	0.0495772	AmI	34.7247	4.5	AmII
		AmII	24.426
		AmIV	39.318
PID186	0.00146034	AmI	34.6748	6	AmII
		AmII	28.1001
		AmIV	No amplification
